# Supplementary material for: [2,6-Bis(5-eth­oxy-1,3-oxazol-2-yl)-4-meth­oxy­phenyl-κ3 N,C 1,N′]bromidopalladium(II)
Source: Acta Crystallogr Sect E Struct Rep Online. 2012 Dec 8;69(Pt 1):m31–2. doi: 10.1107/S1600536812049197 (PMC3588296; doi:10.1107/S1600536812049197)
Supplement: Supplementary file 1 [file e-69-00m31-sup1.cif]

##############################################################################
#                                                                            #
# This CIF contains the data in a paper accepted for publication in          #
# Acta Crystallographica Section E. It conforms to the requirements of       #
# Notes for Authors for Acta Crystallographica Section E, and has been       #
# peer reviewed under the auspices of the IUCr Commission on Journals.       #
#                                                                            #
# Full details of the Crystallographic Information File format               #
# are given in the paper "The Crystallographic Information File (CIF):       #
# a New Standard Archive File for Crystallography" by S. R. Hall, F. H.      #
# Allen and I. D. Brown [Acta Cryst. (1991), A47, 655-685].                  #
#                                                                            #
# The current version of the core CIF dictionary is obtainable from          #
# ftp://ftp.iucr.org/pub/cif_core.dic.                                       #
#                                                                            #
# Software is freely available for graphical display of the structure(s)     #
# in this CIF. For information consult the CIF software page                 #
# http://www.iucr.org/resources/cif/software.                                #
#                                                                            #
# This file may be used for bona fide research purposes within the           #
# scientific community so long as proper attribution is given to the journal # 
# article from which it was obtained.                                        #
#                                                                            #
##############################################################################
data_I
_audit_creation_method     SHELXL-97
_chemical_name_systematic
;
[2,6-Bis(5-ethoxy-1,3-oxazol-2-yl)-4-methoxyphenyl-
\k^3^<i>N</i>,<i>C</i>^1^,<i>N</i>']bromidopalladium(II)
;
_chemical_name_common     ?
_chemical_formula_moiety     'C17 H17 Br N2 O5 Pd'
_chemical_formula_sum     'C17 H17 Br N2 O5 Pd'
_chemical_formula_iupac     '[Pd Br (C17 H17 N2 O5)]'
_chemical_formula_weight     515.64
_chemical_melting_point     ?
_symmetry_cell_setting     triclinic
_symmetry_space_group_name_H-M     'P -1'
_symmetry_space_group_name_hall     '-P 1'
loop_
    _symmetry_equiv_pos_as_xyz
    'x, y, z'
    '-x, -y, -z'
_cell_length_a     9.0209(3)
_cell_length_b     9.6544(3)
_cell_length_c     10.9200(3)
_cell_angle_alpha     87.093(2)
_cell_angle_beta     86.9740(10)
_cell_angle_gamma     85.793(2)
_cell_volume     946.11(5)
_cell_formula_units_Z     2
_cell_measurement_reflns_used     15776
_cell_measurement_theta_min     1.87
_cell_measurement_theta_max     27.48
_cell_measurement_temperature     296(2)
_exptl_crystal_description     'block'
_exptl_crystal_colour     'yellow'
_exptl_crystal_size_max     0.43
_exptl_crystal_size_mid     0.41
_exptl_crystal_size_min     0.37
_exptl_crystal_density_diffrn     1.810
_exptl_crystal_density_meas     ?
_exptl_crystal_density_method     'not measured'
_exptl_crystal_F_000     508
_exptl_absorpt_coefficient_mu     3.122
_exptl_absorpt_correction_type     multi-scan
_exptl_absorpt_process_details     '(SADABS; Sheldrick, 1996)'
_exptl_absorpt_correction_T_min     0.3471
_exptl_absorpt_correction_T_max     0.3913
_exptl_special_details
;
;
_diffrn_ambient_temperature     296(2)
_diffrn_radiation_type     MoK\a
_diffrn_radiation_wavelength     0.71073
_diffrn_radiation_source     'fine-focus sealed tube'
_diffrn_radiation_monochromator     graphite
_diffrn_measurement_device_type     'Bruker APEX CCD'
_diffrn_measurement_method     '\f and \w scans'
_diffrn_detector_area_resol_mean     0.01
_diffrn_reflns_number     15776
_diffrn_reflns_av_R_equivalents     0.0337
_diffrn_reflns_av_sigmaI/netI     0.0285
_diffrn_reflns_theta_min     1.87
_diffrn_reflns_theta_max     27.48
_diffrn_reflns_theta_full     27.48
_diffrn_measured_fraction_theta_max     0.991
_diffrn_measured_fraction_theta_full     0.991
_diffrn_reflns_limit_h_min     -11
_diffrn_reflns_limit_h_max     11
_diffrn_reflns_limit_k_min     -12
_diffrn_reflns_limit_k_max     12
_diffrn_reflns_limit_l_min     -14
_diffrn_reflns_limit_l_max     13
_diffrn_standards_number     ?
_diffrn_standards_interval_count     ?
_diffrn_standards_interval_time     ?
_diffrn_standards_decay_%     ?
_refine_special_details
;
Refinement of <i>F</i>^2^ against ALL reflections. The weighted <i>R</i>-factor
<i>wR</i> and goodness of fit <i>S</i> are based on <i>F</i>^2^, conventional
<i>R</i>-factors <i>R</i> are based on <i>F</i>, with <i>F</i> set to zero for
negative <i>F</i>^2^. The threshold expression of <i>F</i>^2^ >
\s(<i>F</i>^2^) is used only for calculating <i>R</i>-factors(gt) <i>etc</i>.
and is not relevant to the choice of reflections for refinement.
<i>R</i>-factors based on <i>F</i>^2^ are statistically about twice as large
as those based on <i>F</i>, and <i>R</i>- factors based on ALL data will be
even larger.
;
_reflns_number_total     4311
_reflns_number_gt     3770
_reflns_threshold_expression     I>2\s(I)
_refine_ls_structure_factor_coef     Fsqd
_refine_ls_matrix_type     full
_refine_ls_R_factor_all     0.0431
_refine_ls_R_factor_gt     0.0355
_refine_ls_wR_factor_gt     0.1063
_refine_ls_wR_factor_ref     0.1133
_refine_ls_goodness_of_fit_ref     1.083
_refine_ls_restrained_S_all     1.088
_refine_ls_number_reflns     4311
_refine_ls_number_parameters     235
_refine_ls_number_restraints     6
_refine_ls_hydrogen_treatment     constr
_refine_ls_weighting_scheme     calc
_refine_ls_weighting_details
                 'calc w=1/[\s^2^(Fo^2^)+(0.0800P)^2^] where P=(Fo^2^+2Fc^2^)/3'
_atom_sites_solution_hydrogens     geom
_atom_sites_solution_primary     direct
_atom_sites_solution_secondary     difmap
_refine_ls_shift/su_max     0.000
_refine_ls_shift/su_mean     0.000
_refine_diff_density_max     0.717
_refine_diff_density_min     -1.251
_refine_ls_extinction_method     none
_refine_ls_extinction_coef     ?
loop_
    _atom_type_symbol
    _atom_type_description
    _atom_type_scat_dispersion_real
    _atom_type_scat_dispersion_imag
    _atom_type_scat_source
    'C' 'C' 0.0033 0.0016
                         'International Tables Vol C Tables 4.2.6.8 and 6.1.1.4'
    'H' 'H' 0.0000 0.0000
                         'International Tables Vol C Tables 4.2.6.8 and 6.1.1.4'
    'N' 'N' 0.0061 0.0033
                         'International Tables Vol C Tables 4.2.6.8 and 6.1.1.4'
    'O' 'O' 0.0106 0.0060
                         'International Tables Vol C Tables 4.2.6.8 and 6.1.1.4'
    'Br' 'Br' -0.2901 2.4595
                         'International Tables Vol C Tables 4.2.6.8 and 6.1.1.4'
    'Pd' 'Pd' -0.9988 1.0072
                         'International Tables Vol C Tables 4.2.6.8 and 6.1.1.4'
_computing_data_collection     'SMART (Bruker, 2007)'
_computing_cell_refinement     'SAINT (Bruker, 2007)'
_computing_data_reduction     'SAINT (Bruker, 2007)'
_computing_structure_solution     'SHELXS97 (Sheldrick, 2008)'
_computing_structure_refinement     'SHELXL97 (Sheldrick, 2008)'
_computing_molecular_graphics     'XP in SHELXTL (Sheldrick, 2008)'
_computing_publication_material     'SHELXTL (Sheldrick, 2008)'
loop_
    _atom_site_type_symbol
    _atom_site_label
    _atom_site_fract_x
    _atom_site_fract_y
    _atom_site_fract_z
    _atom_site_U_iso_or_equiv
    _atom_site_adp_type
    _atom_site_calc_flag
    _atom_site_refinement_flags
    _atom_site_occupancy
    _atom_site_symmetry_multiplicity
    _atom_site_disorder_assembly
    _atom_site_disorder_group
    Pd Pd1 0.75135(2) 0.11221(2) 0.04359(2) 0.03536(11) Uani d . 1 1 . .
    Br Br1 0.73062(5) 0.33747(4) 0.14750(4) 0.06338(15) Uani d . 1 1 . .
    O O1 1.1647(3) 0.2444(3) -0.3330(3) 0.0641(8) Uani d . 1 1 . .
    O O2 1.0326(3) 0.0693(2) -0.2594(2) 0.0427(5) Uani d . 1 1 . .
    O O3 0.7890(3) -0.4275(2) -0.2212(3) 0.0579(7) Uani d . 1 1 . .
    O O4 0.4921(3) -0.1921(2) 0.1850(2) 0.0442(5) Uani d . 1 1 . .
    O O5 0.3381(3) -0.1541(3) 0.3498(2) 0.0668(8) Uani d . 1 1 . .
    N N1 0.9050(3) 0.1515(3) -0.0974(2) 0.0396(6) Uani d . 1 1 . .
    N N2 0.6019(3) 0.0043(3) 0.1522(2) 0.0400(6) Uani d . 1 1 . .
    C C1 1.3044(8) 0.4175(6) -0.4370(6) 0.106(2) Uani d U 1 1 . .
    H H1A 1.3264 0.5134 -0.4395 0.158 Uiso calc R 1 1 . .
    H H1B 1.2634 0.3971 -0.5128 0.158 Uiso calc R 1 1 . .
    H H1C 1.3941 0.3595 -0.4253 0.158 Uiso calc R 1 1 . .
    C C2 1.1945(6) 0.3901(4) -0.3332(5) 0.0810(14) Uani d . 1 1 . .
    H H2A 1.2346 0.4105 -0.2560 0.097 Uiso calc R 1 1 . .
    H H2B 1.1033 0.4483 -0.3439 0.097 Uiso calc R 1 1 . .
    C C3 1.0668(4) 0.2043(3) -0.2459(3) 0.0447(7) Uani d . 1 1 . .
    C C4 0.9916(4) 0.2562(3) -0.1487(3) 0.0426(7) Uani d . 1 1 . .
    H H4A 0.9957 0.3450 -0.1203 0.051 Uiso calc R 1 1 . .
    C C5 0.9345(3) 0.0438(3) -0.1655(3) 0.0372(6) Uani d . 1 1 . .
    C C6 0.8596(3) -0.0824(3) -0.1380(3) 0.0372(6) Uani d . 1 1 . .
    C C7 0.8675(4) -0.2063(3) -0.1977(3) 0.0414(7) Uani d . 1 1 . .
    H H7A 0.9331 -0.2201 -0.2653 0.050 Uiso calc R 1 1 . .
    C C8 0.7764(4) -0.3086(3) -0.1552(3) 0.0436(7) Uani d . 1 1 . .
    C C9 0.6796(4) -0.2931(3) -0.0517(3) 0.0412(7) Uani d . 1 1 . .
    H H9A 0.6196 -0.3635 -0.0233 0.049 Uiso calc R 1 1 . .
    C C10 0.6764(3) -0.1684(3) 0.0073(3) 0.0376(7) Uani d . 1 1 . .
    C C11 0.7643(3) -0.0646(3) -0.0372(3) 0.0358(6) Uani d . 1 1 . .
    C C12 0.5894(3) -0.1220(3) 0.1135(3) 0.0384(6) Uani d . 1 1 . .
    C C13 0.5062(4) 0.0193(4) 0.2543(3) 0.0442(7) Uani d . 1 1 . .
    H H13A 0.4905 0.0973 0.3011 0.053 Uiso calc R 1 1 . .
    C C14 0.4399(4) -0.1014(4) 0.2730(3) 0.0464(8) Uani d . 1 1 . .
    C C15 0.2843(5) -0.0696(5) 0.4494(4) 0.0643(11) Uani d . 1 1 . .
    H H15A 0.2321 0.0153 0.4183 0.077 Uiso calc R 1 1 . .
    H H15B 0.3666 -0.0450 0.4957 0.077 Uiso calc R 1 1 . .
    C C16 0.1823(6) -0.1520(5) 0.5285(4) 0.0837(16) Uani d . 1 1 . .
    H H16A 0.1440 -0.0984 0.5963 0.126 Uiso calc R 1 1 . .
    H H16B 0.2351 -0.2356 0.5588 0.126 Uiso calc R 1 1 . .
    H H16C 0.1013 -0.1755 0.4817 0.126 Uiso calc R 1 1 . .
    C C17 0.6779(5) -0.5245(4) -0.1992(4) 0.0587(10) Uani d . 1 1 . .
    H H17A 0.6999 -0.6018 -0.2508 0.088 Uiso calc R 1 1 . .
    H H17B 0.5824 -0.4801 -0.2174 0.088 Uiso calc R 1 1 . .
    H H17C 0.6766 -0.5571 -0.1147 0.088 Uiso calc R 1 1 . .
loop_
    _atom_site_aniso_label
    _atom_site_aniso_U_11
    _atom_site_aniso_U_22
    _atom_site_aniso_U_33
    _atom_site_aniso_U_12
    _atom_site_aniso_U_13
    _atom_site_aniso_U_23
    Pd1 0.03735(16) 0.03482(16) 0.03421(16) -0.00236(10) -0.00149(10)
                                                                    -0.00492(10)
    Br1 0.0765(3) 0.0515(2) 0.0634(3) -0.0026(2) -0.0009(2) -0.0195(2)
    O1 0.0782(19) 0.0491(15) 0.0652(17) -0.0235(14) 0.0259(15) -0.0074(13)
    O2 0.0477(12) 0.0354(11) 0.0450(12) -0.0084(9) 0.0083(10) -0.0061(9)
    O3 0.0664(16) 0.0390(13) 0.0692(17) -0.0145(11) 0.0214(13) -0.0205(12)
    O4 0.0478(12) 0.0430(12) 0.0422(12) -0.0101(10) 0.0083(10) -0.0052(10)
    O5 0.085(2) 0.0609(17) 0.0537(16) -0.0198(15) 0.0327(14) -0.0159(13)
    N1 0.0395(14) 0.0366(14) 0.0430(15) -0.0045(11) -0.0020(11) -0.0040(11)
    N2 0.0401(14) 0.0455(15) 0.0341(13) -0.0022(11) 0.0030(11) -0.0050(11)
    C1 0.137(5) 0.074(3) 0.105(4) -0.041(3) 0.041(4) 0.002(3)
    C2 0.099(4) 0.046(2) 0.097(4) -0.021(2) 0.031(3) 0.002(2)
    C3 0.0479(17) 0.0368(16) 0.0498(19) -0.0109(13) 0.0022(15) 0.0012(14)
    C4 0.0460(17) 0.0358(16) 0.0465(18) -0.0063(13) -0.0014(14) -0.0026(13)
    C5 0.0371(15) 0.0365(15) 0.0382(16) -0.0038(12) -0.0014(12) -0.0021(12)
    C6 0.0366(15) 0.0359(15) 0.0391(16) -0.0016(12) -0.0028(13) -0.0008(12)
    C7 0.0407(16) 0.0411(17) 0.0419(17) -0.0036(13) 0.0063(13) -0.0057(13)
    C8 0.0475(18) 0.0355(16) 0.0480(19) -0.0047(13) 0.0041(15) -0.0090(14)
    C9 0.0419(16) 0.0346(15) 0.0471(18) -0.0078(13) 0.0031(14) -0.0017(13)
    C10 0.0364(15) 0.0415(16) 0.0346(16) -0.0018(12) 0.0016(12) -0.0029(13)
    C11 0.0336(14) 0.0361(15) 0.0380(16) -0.0044(11) -0.0021(12) -0.0007(12)
    C12 0.0405(16) 0.0390(16) 0.0359(16) -0.0048(12) 0.0022(13) -0.0042(12)
    C13 0.0464(18) 0.053(2) 0.0333(16) -0.0022(15) 0.0019(14) -0.0073(14)
    C14 0.0500(19) 0.0526(19) 0.0363(17) -0.0082(15) 0.0096(14) -0.0059(14)
    C15 0.075(3) 0.076(3) 0.044(2) -0.017(2) 0.0166(19) -0.0172(18)
    C16 0.112(4) 0.081(3) 0.054(3) -0.005(3) 0.040(3) -0.011(2)
    C17 0.067(2) 0.047(2) 0.064(2) -0.0161(18) 0.003(2) -0.0165(18)
_geom_special_details
;
All e.s.d.'s (except the e.s.d. in the dihedral angle between two l.s. planes)
are estimated using the full covariance matrix. The cell e.s.d.'s are taken
into account individually in the estimation of e.s.d.'s in distances, angles
and torsion angles; correlations between e.s.d.'s in cell parameters are only
used when they are defined by crystal symmetry. An approximate (isotropic)
treatment of cell e.s.d.'s is used for estimating e.s.d.'s involving l.s.
planes.
;
loop_
    _geom_bond_atom_site_label_1
    _geom_bond_atom_site_label_2
    _geom_bond_site_symmetry_2
    _geom_bond_distance
    _geom_bond_publ_flag
    Pd1 C11 . 1.954(3) y
    Pd1 N1 . 2.056(3) y
    Pd1 N2 . 2.055(3) y
    Pd1 Br1 . 2.4941(4) y
    O1 C3 . 1.326(4) ?
    O1 C2 . 1.451(5) ?
    O2 C5 . 1.344(4) ?
    O2 C3 . 1.378(4) ?
    O3 C8 . 1.380(4) ?
    O3 C17 . 1.425(4) ?
    O4 C12 . 1.342(4) ?
    O4 C14 . 1.374(4) ?
    O5 C14 . 1.323(4) ?
    O5 C15 . 1.435(5) ?
    N1 C5 . 1.312(4) ?
    N1 C4 . 1.400(4) ?
    N2 C12 . 1.325(4) ?
    N2 C13 . 1.380(4) ?
    C1 C2 . 1.492(7) ?
    C1 H1A . 0.9600 ?
    C1 H1B . 0.9600 ?
    C1 H1C . 0.9600 ?
    C2 H2A . 0.9700 ?
    C2 H2B . 0.9700 ?
    C3 C4 . 1.328(5) ?
    C4 H4A . 0.9300 ?
    C5 C6 . 1.447(4) ?
    C6 C11 . 1.371(5) ?
    C6 C7 . 1.387(4) ?
    C7 C8 . 1.378(4) ?
    C7 H7A . 0.9300 ?
    C8 C9 . 1.399(5) ?
    C9 C10 . 1.392(5) ?
    C9 H9A . 0.9300 ?
    C10 C11 . 1.377(4) ?
    C10 C12 . 1.438(4) ?
    C13 C14 . 1.350(5) ?
    C13 H13A . 0.9300 ?
    C15 C16 . 1.475(6) ?
    C15 H15A . 0.9700 ?
    C15 H15B . 0.9700 ?
    C16 H16A . 0.9600 ?
    C16 H16B . 0.9600 ?
    C16 H16C . 0.9600 ?
    C17 H17A . 0.9600 ?
    C17 H17B . 0.9600 ?
    C17 H17C . 0.9600 ?
loop_
    _geom_angle_atom_site_label_1
    _geom_angle_atom_site_label_2
    _geom_angle_atom_site_label_3
    _geom_angle_site_symmetry_1
    _geom_angle_site_symmetry_3
    _geom_angle
    _geom_angle_publ_flag
    C11 Pd1 N2 . . 79.26(12) ?
    C11 Pd1 N1 . . 79.31(11) ?
    N2 Pd1 N1 . . 158.57(11) ?
    C11 Pd1 Br1 . . 179.10(9) ?
    N2 Pd1 Br1 . . 100.00(8) ?
    N1 Pd1 Br1 . . 101.42(7) ?
    C3 O1 C2 . . 114.6(3) ?
    C5 O2 C3 . . 104.3(2) ?
    C8 O3 C17 . . 118.0(3) ?
    C12 O4 C14 . . 104.9(2) ?
    C14 O5 C15 . . 116.3(3) ?
    C5 N1 C4 . . 106.2(3) ?
    C5 N1 Pd1 . . 112.1(2) ?
    C4 N1 Pd1 . . 141.7(2) ?
    C12 N2 C13 . . 107.0(3) ?
    C12 N2 Pd1 . . 112.0(2) ?
    C13 N2 Pd1 . . 141.0(2) ?
    C2 C1 H1A . . 109.5 ?
    C2 C1 H1B . . 109.5 ?
    H1A C1 H1B . . 109.5 ?
    C2 C1 H1C . . 109.5 ?
    H1A C1 H1C . . 109.5 ?
    H1B C1 H1C . . 109.5 ?
    O1 C2 C1 . . 107.5(4) ?
    O1 C2 H2A . . 110.2 ?
    C1 C2 H2A . . 110.2 ?
    O1 C2 H2B . . 110.2 ?
    C1 C2 H2B . . 110.2 ?
    H2A C2 H2B . . 108.5 ?
    O1 C3 C4 . . 138.5(3) ?
    O1 C3 O2 . . 111.2(3) ?
    C4 C3 O2 . . 110.2(3) ?
    C3 C4 N1 . . 106.7(3) ?
    C3 C4 H4A . . 126.6 ?
    N1 C4 H4A . . 126.6 ?
    N1 C5 O2 . . 112.5(3) ?
    N1 C5 C6 . . 120.1(3) ?
    O2 C5 C6 . . 127.3(3) ?
    C11 C6 C7 . . 119.9(3) ?
    C11 C6 C5 . . 109.2(3) ?
    C7 C6 C5 . . 130.9(3) ?
    C8 C7 C6 . . 118.9(3) ?
    C8 C7 H7A . . 120.6 ?
    C6 C7 H7A . . 120.6 ?
    C7 C8 O3 . . 115.2(3) ?
    C7 C8 C9 . . 122.1(3) ?
    O3 C8 C9 . . 122.7(3) ?
    C10 C9 C8 . . 117.5(3) ?
    C10 C9 H9A . . 121.3 ?
    C8 C9 H9A . . 121.3 ?
    C11 C10 C9 . . 120.4(3) ?
    C11 C10 C12 . . 109.2(3) ?
    C9 C10 C12 . . 130.4(3) ?
    C6 C11 C10 . . 121.2(3) ?
    C6 C11 Pd1 . . 119.3(2) ?
    C10 C11 Pd1 . . 119.5(2) ?
    N2 C12 O4 . . 111.8(3) ?
    N2 C12 C10 . . 120.0(3) ?
    O4 C12 C10 . . 128.2(3) ?
    C14 C13 N2 . . 106.6(3) ?
    C14 C13 H13A . . 126.7 ?
    N2 C13 H13A . . 126.7 ?
    O5 C14 C13 . . 137.7(3) ?
    O5 C14 O4 . . 112.5(3) ?
    C13 C14 O4 . . 109.7(3) ?
    O5 C15 C16 . . 107.2(4) ?
    O5 C15 H15A . . 110.3 ?
    C16 C15 H15A . . 110.3 ?
    O5 C15 H15B . . 110.3 ?
    C16 C15 H15B . . 110.3 ?
    H15A C15 H15B . . 108.5 ?
    C15 C16 H16A . . 109.5 ?
    C15 C16 H16B . . 109.5 ?
    H16A C16 H16B . . 109.5 ?
    C15 C16 H16C . . 109.5 ?
    H16A C16 H16C . . 109.5 ?
    H16B C16 H16C . . 109.5 ?
    O3 C17 H17A . . 109.5 ?
    O3 C17 H17B . . 109.5 ?
    H17A C17 H17B . . 109.5 ?
    O3 C17 H17C . . 109.5 ?
    H17A C17 H17C . . 109.5 ?
    H17B C17 H17C . . 109.5 ?
loop_
    _geom_torsion_atom_site_label_1
    _geom_torsion_atom_site_label_2
    _geom_torsion_atom_site_label_3
    _geom_torsion_atom_site_label_4
    _geom_torsion_site_symmetry_1
    _geom_torsion_site_symmetry_2
    _geom_torsion_site_symmetry_3
    _geom_torsion_site_symmetry_4
    _geom_torsion
    _geom_torsion_publ_flag
    C11 Pd1 N1 C5 . . . . -1.0(2) ?
    N2 Pd1 N1 C5 . . . . -1.9(4) ?
    Br1 Pd1 N1 C5 . . . . 179.6(2) ?
    C11 Pd1 N1 C4 . . . . 178.5(4) ?
    N2 Pd1 N1 C4 . . . . 177.5(3) ?
    Br1 Pd1 N1 C4 . . . . -1.0(4) ?
    C11 Pd1 N2 C12 . . . . -0.9(2) ?
    N1 Pd1 N2 C12 . . . . 0.1(4) ?
    Br1 Pd1 N2 C12 . . . . 178.6(2) ?
    C11 Pd1 N2 C13 . . . . 179.9(4) ?
    N1 Pd1 N2 C13 . . . . -179.2(3) ?
    Br1 Pd1 N2 C13 . . . . -0.6(4) ?
    C3 O1 C2 C1 . . . . -179.3(4) ?
    C2 O1 C3 C4 . . . . -6.5(7) ?
    C2 O1 C3 O2 . . . . 173.7(4) ?
    C5 O2 C3 O1 . . . . 179.6(3) ?
    C5 O2 C3 C4 . . . . -0.3(4) ?
    O1 C3 C4 N1 . . . . 179.9(4) ?
    O2 C3 C4 N1 . . . . -0.2(4) ?
    C5 N1 C4 C3 . . . . 0.6(4) ?
    Pd1 N1 C4 C3 . . . . -178.8(3) ?
    C4 N1 C5 O2 . . . . -0.9(3) ?
    Pd1 N1 C5 O2 . . . . 178.8(2) ?
    C4 N1 C5 C6 . . . . -178.7(3) ?
    Pd1 N1 C5 C6 . . . . 1.0(4) ?
    C3 O2 C5 N1 . . . . 0.7(4) ?
    C3 O2 C5 C6 . . . . 178.3(3) ?
    N1 C5 C6 C11 . . . . -0.3(4) ?
    O2 C5 C6 C11 . . . . -177.7(3) ?
    N1 C5 C6 C7 . . . . 177.4(3) ?
    O2 C5 C6 C7 . . . . 0.0(6) ?
    C11 C6 C7 C8 . . . . 1.2(5) ?
    C5 C6 C7 C8 . . . . -176.3(3) ?
    C6 C7 C8 O3 . . . . 178.8(3) ?
    C6 C7 C8 C9 . . . . -2.0(5) ?
    C17 O3 C8 C7 . . . . -167.0(3) ?
    C17 O3 C8 C9 . . . . 13.7(5) ?
    C7 C8 C9 C10 . . . . 0.8(5) ?
    O3 C8 C9 C10 . . . . -179.9(3) ?
    C8 C9 C10 C11 . . . . 1.1(5) ?
    C8 C9 C10 C12 . . . . 179.5(3) ?
    C7 C6 C11 C10 . . . . 0.7(5) ?
    C5 C6 C11 C10 . . . . 178.7(3) ?
    C7 C6 C11 Pd1 . . . . -178.6(2) ?
    C5 C6 C11 Pd1 . . . . -0.6(4) ?
    C9 C10 C11 C6 . . . . -1.9(5) ?
    C12 C10 C11 C6 . . . . 179.4(3) ?
    C9 C10 C11 Pd1 . . . . 177.5(2) ?
    C12 C10 C11 Pd1 . . . . -1.3(4) ?
    N2 Pd1 C11 C6 . . . . -179.4(3) ?
    N1 Pd1 C11 C6 . . . . 0.9(2) ?
    N2 Pd1 C11 C10 . . . . 1.2(2) ?
    N1 Pd1 C11 C10 . . . . -178.5(3) ?
    C13 N2 C12 O4 . . . . -0.7(4) ?
    Pd1 N2 C12 O4 . . . . 179.8(2) ?
    C13 N2 C12 C10 . . . . 180.0(3) ?
    Pd1 N2 C12 C10 . . . . 0.5(4) ?
    C14 O4 C12 N2 . . . . 0.8(4) ?
    C14 O4 C12 C10 . . . . -180.0(3) ?
    C11 C10 C12 N2 . . . . 0.5(4) ?
    C9 C10 C12 N2 . . . . -178.1(3) ?
    C11 C10 C12 O4 . . . . -178.8(3) ?
    C9 C10 C12 O4 . . . . 2.7(6) ?
    C12 N2 C13 C14 . . . . 0.3(4) ?
    Pd1 N2 C13 C14 . . . . 179.6(3) ?
    C15 O5 C14 C13 . . . . -5.6(7) ?
    C15 O5 C14 O4 . . . . 176.2(3) ?
    N2 C13 C14 O5 . . . . -178.1(4) ?
    N2 C13 C14 O4 . . . . 0.1(4) ?
    C12 O4 C14 O5 . . . . 178.2(3) ?
    C12 O4 C14 C13 . . . . -0.5(4) ?
    C14 O5 C15 C16 . . . . -175.5(4) ?
loop_
    _geom_hbond_atom_site_label_D
    _geom_hbond_atom_site_label_H
    _geom_hbond_atom_site_label_A
    _geom_hbond_site_symmetry_A
    _geom_hbond_distance_DH
    _geom_hbond_distance_HA
    _geom_hbond_distance_DA
    _geom_hbond_angle_DHA
    C2 H2A Br1 2_765 0.97 2.80 3.526(5) 132
    C16 H16A O2 1_456 0.96 2.44 3.391(5) 170
data_global
_journal_date_recd_electronic     2012-11-16
_journal_date_accepted     2012-11-30
_journal_name_full     'Acta Crystallographica, Section E'
_journal_year     2013
_journal_volume     69
_journal_issue      1
_journal_page_first     m31
_journal_page_last     m32
_journal_paper_category     QM
_journal_paper_doi     10.1107/S1600536812049197
_journal_coeditor_code     HY2606
_publ_contact_author_name     'Qun-Li Luo'
_publ_contact_author_address
;
The Key Laboratory of Applied Chemistry of Chongqing Municipality
College of Chemistry and Chemical Engineering
Southwest University
Chongqing 400715
People's Republic of China
;
_publ_contact_author_email     'qlluo@swu.edu.cn'
_publ_contact_author_fax     '+86-23-68367675'
_publ_contact_author_phone     '+86-23-68362360'
_publ_section_title
;\
[2,6-Bis(5-ethoxy-1,3-oxazol-2-yl)-4-methoxyphenyl-\k^3^<i>N</i>,<i>C</i>^1^,\
<i>N</i>']bromidopalladium(II)
;
loop_
    _publ_author_name
    _publ_author_footnote
    _publ_author_address
    'Nan, Wen-Hui' .
;
Key Laboratory of Applied Chemistry of Chongqing Municipality
College of Chemistry and Chemical Engineering
Southwest University
Chongqing 400715
People's Republic of China
;
    'Tan, Jian-Ping' .
;
Key Laboratory of Applied Chemistry of Chongqing Municipality
College of Chemistry and Chemical Engineering
Southwest University
Chongqing 400715
People's Republic of China
;
    'Luo, Qun-Li' .
;
Key Laboratory of Applied Chemistry of Chongqing Municipality
College of Chemistry and Chemical Engineering
Southwest University
Chongqing 400715
People's Republic of China
;
