# Supplementary material for: [2,6-Bis(5-eth­oxy-1,3-oxazol-2-yl)-4-meth­oxy­phenyl-κ3 N,C 1,N′]bromidopalladium(II)
Source: Acta Crystallogr Sect E Struct Rep Online. 2012 Dec 8;69(Pt 1):m31–2. doi: 10.1107/S1600536812049197 (PMC3588296; doi:10.1107/S1600536812049197)
Supplement: Supplementary file 2 [file e-69-00m31-Isup2.hkl]

# 
# h,k,l, Fc-squared, Fo-squared, sigma(Fo-squared) and status flag 
# 
data_I
_shelx_title ' t1a in P-1' 
_shelx_refln_list_code          4 
_shelx_F_calc_maximum      311.96 
_exptl_crystal_F_000       508.00 
_reflns_d_resolution_high  0.7700 
 
loop_ 
 _symmetry_equiv_pos_as_xyz 
 'x, y, z' 
 '-x, -y, -z' 
 
_cell_length_a     9.0209 
_cell_length_b     9.6544 
_cell_length_c    10.9200 
_cell_angle_alpha  87.093 
_cell_angle_beta   86.974 
_cell_angle_gamma  85.793 
 
_shelx_F_squared_multiplier     1.000 
 
loop_ 
 _refln_index_h 
 _refln_index_k 
 _refln_index_l 
 _refln_F_squared_calc 
 _refln_F_squared_meas 
 _refln_F_squared_sigma 
 _refln_observed_status 
   2   0   0    23848.07    20825.34    358.66 o 
   3   0   0      194.00      171.17      6.39 o 
   4   0   0     9928.59     9385.62    140.19 o 
   5   0   0      371.60      355.24      6.38 o 
   6   0   0     2344.25     2274.92     34.97 o 
   7   0   0       23.74       17.24      2.58 o 
   8   0   0     1013.66      968.29     38.35 o 
   9   0   0       14.50       16.92      4.93 o 
  10   0   0      252.09      263.94     14.53 o 
  11   0   0       31.67       18.45      7.73 o 
 -11   1   0        3.14       10.09      7.71 o 
 -10   1   0       18.91       21.12      6.88 o 
  -9   1   0      282.75      291.24     14.68 o 
  -8   1   0      270.22      258.66      8.98 o 
  -7   1   0      661.25      637.95     14.37 o 
  -6   1   0      139.18      168.64      4.63 o 
  -5   1   0     2814.13     2807.34     45.79 o 
  -4   1   0        4.97        9.51      0.86 o 
  -3   1   0     3411.38     3272.49     48.88 o 
  -2   1   0     2566.37     2496.42     37.41 o 
  -1   1   0     3573.64     3445.87     65.09 o 
   0   1   0    12481.06    13882.66    410.32 o 
   1   1   0     4143.77     3802.60     96.08 o 
   2   1   0       96.23      137.84      3.33 o 
   3   1   0     8209.01     7492.44    113.11 o 
   4   1   0     1962.97     1935.75     31.72 o 
   5   1   0     4009.41     3870.38     58.60 o 
   6   1   0     2143.87     2123.50     32.77 o 
   7   1   0     1631.02     1582.54     25.01 o 
   8   1   0      634.64      667.50     15.55 o 
   9   1   0      290.65      306.08      9.32 o 
  10   1   0      451.54      492.40     22.75 o 
  11   1   0      191.82      223.14     14.26 o 
 -11   2   0       62.33       62.33      8.98 o 
 -10   2   0       15.52       16.62      6.35 o 
  -9   2   0      172.08      180.66     12.84 o 
  -8   2   0      374.69      395.18     11.73 o 
  -7   2   0      183.49      188.46      6.96 o 
  -6   2   0      614.44      658.07     14.42 o 
  -5   2   0      186.16      249.47      5.21 o 
  -4   2   0      530.35      548.05      9.03 o 
  -3   2   0     1622.86     1820.88     29.52 o 
  -2   2   0       12.02       16.57      1.32 o 
  -1   2   0     7807.49     8091.02    120.56 o 
   0   2   0       68.94       70.94      2.45 o 
   1   2   0     2136.86     2638.14     45.44 o 
   2   2   0      283.38      278.17      4.50 o 
   3   2   0     1397.64     1622.40     26.16 o 
   4   2   0      531.88      509.78      8.87 o 
   5   2   0     1852.04     1976.37     30.16 o 
   6   2   0       15.76       14.13      1.43 o 
   7   2   0      782.80      792.11     12.47 o 
   8   2   0      362.95      402.54     10.62 o 
   9   2   0      153.03      156.66      7.50 o 
  10   2   0        0.92       -4.72      4.72 o 
  11   2   0      201.15      259.72     12.40 o 
 -11   3   0      202.85      223.78     14.26 o 
 -10   3   0       72.17       92.86      9.30 o 
  -9   3   0      462.24      465.45     15.80 o 
  -8   3   0        0.40        0.50      3.47 o 
  -7   3   0     1186.46     1150.42     26.75 o 
  -6   3   0       58.16       59.71      3.93 o 
  -5   3   0     1005.76      973.42     20.05 o 
  -4   3   0       33.84       31.85      1.73 o 
  -3   3   0     3424.69     3260.73     49.02 o 
  -2   3   0       82.49       52.92      1.88 o 
  -1   3   0     4982.55     5008.86     85.58 o 
   0   3   0      174.43      292.05      9.05 o 
   1   3   0     3702.16     4473.19     78.65 o 
   2   3   0      268.31      244.57      4.68 o 
   3   3   0      554.69      619.09      9.84 o 
   4   3   0      878.98      958.86     17.08 o 
   5   3   0     1057.66     1160.19     19.21 o 
   6   3   0      211.48      217.40      4.97 o 
   7   3   0      151.42      154.92      4.45 o 
   8   3   0       46.80       43.47      5.15 o 
   9   3   0        7.14        1.31      4.01 o 
  10   3   0       12.32       12.98      4.83 o 
  11   3   0      122.92      124.36      8.90 o 
 -10   4   0      405.35      441.51     20.22 o 
  -9   4   0       27.08       31.31      7.15 o 
  -8   4   0      721.41      740.19     21.86 o 
  -7   4   0       93.48       94.52      5.31 o 
  -6   4   0     2852.28     2873.50     62.51 o 
  -5   4   0      518.75      506.06     11.28 o 
  -4   4   0     3837.18     3854.21     60.44 o 
  -3   4   0     1240.43     1058.96     15.77 o 
  -2   4   0     8640.89     8178.62    130.25 o 
  -1   4   0     2149.08     1960.60     41.88 o 
   0   4   0     8081.18     9138.27    236.77 o 
   1   4   0     4012.96     4585.29     61.67 o 
   2   4   0     7922.92     8635.45    127.76 o 
   3   4   0     2370.42     2135.40     30.63 o 
   4   4   0     2310.73     2336.61     41.14 o 
   5   4   0     1398.92     1328.21     24.73 o 
   6   4   0     1331.81     1364.05     22.65 o 
   7   4   0      459.39      452.39     12.21 o 
   8   4   0      196.68      205.63      9.73 o 
   9   4   0        2.28       -3.90      4.79 o 
  10   4   0       85.92       84.49      6.38 o 
  11   4   0       51.28       45.40      7.18 o 
 -10   5   0      153.78      138.88     11.60 o 
  -9   5   0       44.60       48.23      6.14 o 
  -8   5   0      188.42      191.09      9.73 o 
  -7   5   0      611.36      633.59     16.46 o 
  -6   5   0      659.65      652.67     16.48 o 
  -5   5   0      541.37      498.44     11.47 o 
  -4   5   0     1635.25     1645.16     32.44 o 
  -3   5   0     3248.83     2971.71     48.16 o 
  -2   5   0     5815.79     6040.50     96.55 o 
  -1   5   0     4701.03     4583.06     86.27 o 
   0   5   0     2832.21     3030.44     77.74 o 
   1   5   0     5649.39     6753.32     90.25 o 
   2   5   0     2589.77     2782.84     73.72 o 
   3   5   0      728.09      653.88     10.86 o 
   4   5   0     2825.44     2744.67     44.77 o 
   5   5   0      799.36      759.53     14.55 o 
   6   5   0     2003.99     1993.05     39.19 o 
   7   5   0       27.69       19.39      4.08 o 
   8   5   0      563.11      618.57     19.75 o 
   9   5   0      322.29      304.51     15.82 o 
  10   5   0      353.23      421.67     19.72 o 
  11   5   0       22.19       14.68     12.48 o 
  -9   6   0       81.65       72.26      7.43 o 
  -8   6   0       47.23       48.11      6.14 o 
  -7   6   0      259.43      257.36     15.11 o 
  -6   6   0       13.81       15.59      3.64 o 
  -5   6   0        8.10        7.51      2.96 o 
  -4   6   0       33.34       31.51      3.60 o 
  -3   6   0      191.78      200.31      6.51 o 
  -2   6   0       85.44       96.48      3.23 o 
  -1   6   0      267.85      277.56      7.06 o 
   0   6   0       12.79        7.26      1.53 o 
   1   6   0     4305.87     5882.22    104.15 o 
   2   6   0      198.59      206.69      5.90 o 
   3   6   0     1887.51     2147.22     62.51 o 
   4   6   0       65.43       77.36      5.42 o 
   5   6   0     2158.94     2059.56     73.67 o 
   6   6   0        1.00        0.95      3.04 o 
   7   6   0      329.71      306.69     15.30 o 
   8   6   0        6.56        1.83      6.24 o 
   9   6   0      477.62      459.58     20.74 o 
  10   6   0       34.62       22.02      7.78 o 
  -9   7   0      225.59      252.40     13.51 o 
  -8   7   0       38.17       41.22      6.24 o 
  -7   7   0      374.76      410.77     14.80 o 
  -6   7   0       37.66       41.20      5.08 o 
  -5   7   0      710.01      709.52     24.09 o 
  -4   7   0      142.62      148.70      6.12 o 
  -3   7   0      549.14      510.25     12.92 o 
  -2   7   0        3.42       -1.40      2.94 o 
  -1   7   0        5.20        1.66      2.18 o 
   0   7   0       27.93       24.42      2.90 o 
   1   7   0      431.03      586.07     13.26 o 
   2   7   0       20.74       23.80      2.74 o 
   3   7   0      486.40      556.94     16.06 o 
   4   7   0        9.13        9.68      3.95 o 
   5   7   0      208.58      215.56     14.58 o 
   6   7   0       44.98       43.38      4.97 o 
   7   7   0       91.10       82.07     11.38 o 
   8   7   0       33.16       33.75      7.51 o 
   9   7   0       56.28       64.26      9.34 o 
  10   7   0        8.47        3.57      7.51 o 
  -8   8   0      125.81      149.39     11.38 o 
  -7   8   0       64.16       73.20      8.55 o 
  -6   8   0      330.18      332.14     15.30 o 
  -5   8   0      792.34      814.31     23.01 o 
  -4   8   0      170.55      183.42     10.11 o 
  -3   8   0     1693.42     1545.67     51.37 o 
  -2   8   0      781.90      733.84     36.33 o 
  -1   8   0     1006.98      933.70     30.33 o 
   0   8   0       99.57      113.33      5.31 o 
   1   8   0     1759.39     2034.60     40.81 o 
   2   8   0        4.91        0.83      3.66 o 
   3   8   0     1718.77     1925.12     49.55 o 
   4   8   0       18.08       15.16      4.19 o 
   5   8   0      174.97      164.44      8.41 o 
   6   8   0       44.58       44.77      5.60 o 
   7   8   0      228.90      213.49     13.75 o 
   8   8   0       91.25       76.10      9.86 o 
   9   8   0       36.99       42.55      8.55 o 
  -7   9   0       29.99       23.00     13.94 o 
  -6   9   0      518.50      481.78     19.97 o 
  -5   9   0       12.99        5.90      5.95 o 
  -4   9   0      396.16      353.22     15.30 o 
  -3   9   0        1.89        6.22      4.91 o 
  -2   9   0     1476.00     1348.13     42.79 o 
  -1   9   0      537.10      483.92     18.42 o 
   0   9   0     1292.04     1389.16     76.67 o 
   1   9   0      109.66      111.11      6.57 o 
   2   9   0      966.36     1161.52     31.54 o 
   3   9   0       48.44       55.16      5.67 o 
   4   9   0     1461.05     1504.98     67.19 o 
   5   9   0       17.36        7.52      4.75 o 
   6   9   0      632.82      624.62     27.52 o 
   7   9   0       32.19       42.28      8.82 o 
   8   9   0      201.52      206.76     15.05 o 
  -6  10   0       18.72       16.88      9.54 o 
  -5  10   0      118.03      113.07      9.34 o 
  -4  10   0        3.18        5.55      5.95 o 
  -3  10   0      125.73      119.31      8.78 o 
  -2  10   0       41.12       20.98      8.81 o 
  -1  10   0      699.56      648.47     25.32 o 
   0  10   0       72.83       65.54      6.06 o 
   1  10   0      224.99      239.59     10.43 o 
   2  10   0       45.32       50.77      5.72 o 
   3  10   0      658.22      791.26     23.74 o 
   4  10   0      148.66      159.18     11.26 o 
   5  10   0      330.19      334.07     17.50 o 
   6  10   0       97.44      114.16     11.38 o 
   7  10   0      170.59      154.73     13.16 o 
  -4  11   0       17.44       23.84      8.44 o 
  -3  11   0      103.21       89.15      9.07 o 
  -2  11   0        1.67        0.73      6.23 o 
  -1  11   0      127.30      117.46      9.30 o 
   0  11   0        0.54       -4.04      5.71 o 
   1  11   0       29.27       20.84      5.40 o 
   2  11   0       26.83       24.69      5.67 o 
   3  11   0      144.67      162.15     11.06 o 
   4  11   0       32.96       47.04      8.84 o 
   5  11   0       99.64       78.72     11.74 o 
   6  11   0       43.41       44.02      9.34 o 
  -2  12   0        2.09       11.12      6.99 o 
  -1  12   0      170.15      179.71     37.43 o 
   0  12   0        0.37       -3.67      9.54 o 
   1  12   0      182.41      198.90     13.37 o 
   2  12   0        1.49       -4.74      5.98 o 
   3  12   0      119.48      142.33      9.72 o 
   4  12   0       28.04       33.81      7.78 o 
  -3 -12   1       89.15       98.86      8.85 o 
  -2 -12   1        0.21       -1.47      5.93 o 
  -1 -12   1      150.08      130.11     28.99 o 
   0 -12   1        2.75        7.72      6.99 o 
   1 -12   1       60.56       56.83      8.64 o 
   2 -12   1        0.65       -0.28      8.44 o 
  -6 -11   1       19.70       14.21      8.55 o 
  -5 -11   1      125.70      120.59      8.82 o 
  -4 -11   1       20.69       23.04      6.44 o 
  -3 -11   1      191.11      212.53     11.01 o 
  -2 -11   1        4.90        7.32      5.18 o 
  -1 -11   1      222.92      217.63     10.44 o 
   0 -11   1        1.50       -4.05      5.95 o 
   1 -11   1       96.06       95.10      9.91 o 
   2 -11   1        4.24        0.53      5.64 o 
   3 -11   1      177.83      155.99     34.13 o 
   4 -11   1       11.11        6.74      6.99 o 
  -7 -10   1       68.21       47.03      9.30 o 
  -6 -10   1      259.43      295.76     13.05 o 
  -5 -10   1      117.47      113.71      7.97 o 
  -4 -10   1      461.86      475.96     26.04 o 
  -3 -10   1      518.26      577.47     29.96 o 
  -2 -10   1      517.61      622.00     19.66 o 
  -1 -10   1      398.74      439.89     15.21 o 
   0 -10   1      681.55      715.17     31.56 o 
   1 -10   1      651.80      670.08     64.58 o 
   2 -10   1      295.06      270.75     22.02 o 
   3 -10   1      356.40      331.41     15.05 o 
   4 -10   1      233.92      201.89     12.84 o 
   5 -10   1       62.82       74.96     12.11 o 
   6 -10   1        4.59       -0.06     10.27 o 
  -8  -9   1      147.63      151.19     16.88 o 
  -7  -9   1       71.34       72.91      9.82 o 
  -6  -9   1      396.20      390.87     16.68 o 
  -5  -9   1      111.13      119.62      7.76 o 
  -4  -9   1      649.20      673.87     31.45 o 
  -3  -9   1       96.93      118.37      8.25 o 
  -2  -9   1      199.22      254.14     10.48 o 
  -1  -9   1      348.64      388.21     18.34 o 
   0  -9   1      775.53      842.36     23.67 o 
   1  -9   1        2.17        0.24      3.81 o 
   2  -9   1     1009.19      955.56     37.06 o 
   3  -9   1       49.20       39.20      6.97 o 
   4  -9   1      996.21      951.21     32.29 o 
   5  -9   1       41.85       39.57      8.81 o 
   6  -9   1      385.83      390.55     17.64 o 
   7  -9   1       17.15       10.83      7.51 o 
  -9  -8   1       57.69       55.04     12.48 o 
  -8  -8   1       44.11       51.27      8.55 o 
  -7  -8   1      119.76      101.61      9.82 o 
  -6  -8   1       87.62       91.54      6.80 o 
  -5  -8   1       24.68       28.84      4.85 o 
  -4  -8   1      300.27      282.12     14.95 o 
  -3  -8   1     1221.66     1300.10     44.90 o 
  -2  -8   1      130.53      140.88      9.17 o 
  -1  -8   1     2197.65     2532.86     55.38 o 
   0  -8   1        7.30        8.23      3.08 o 
   1  -8   1     1196.59     1173.85     51.45 o 
   2  -8   1        1.15       -2.57      3.37 o 
   3  -8   1     1000.47      916.52     37.06 o 
   4  -8   1        3.52       -0.47      4.39 o 
   5  -8   1      584.77      559.26     20.76 o 
   6  -8   1       51.34       38.07      7.71 o 
   7  -8   1      242.76      231.12     12.71 o 
   8  -8   1       14.10       14.14      7.73 o 
 -10  -7   1        0.31       -5.14     11.74 o 
  -9  -7   1      153.79      150.45     16.15 o 
  -8  -7   1        3.50        5.76      6.69 o 
  -7  -7   1      537.58      529.33     17.04 o 
  -6  -7   1        9.41       12.07      7.36 o 
  -5  -7   1        1.24       -0.84      3.31 o 
  -4  -7   1      215.34      206.06     13.88 o 
  -3  -7   1      373.32      375.86     12.16 o 
  -2  -7   1       21.00       27.23      3.06 o 
  -1  -7   1      433.32      571.42     22.65 o 
   0  -7   1      102.84      115.47      5.51 o 
   1  -7   1      217.73      235.70      8.37 o 
   2  -7   1       17.79       20.57      3.23 o 
   3  -7   1      239.07      264.60      7.50 o 
   4  -7   1      127.84       98.96      5.08 o 
   5  -7   1      181.03      185.59      8.58 o 
   6  -7   1        2.34        0.57      3.64 o 
   7  -7   1       81.83       73.64      6.57 o 
   8  -7   1       25.72       34.26      6.03 o 
   9  -7   1      170.05      179.42     10.84 o 
 -10  -6   1      146.54      158.53     17.61 o 
  -9  -6   1      277.08      267.22     15.05 o 
  -8  -6   1      185.04      213.68     15.05 o 
  -7  -6   1     1995.76     1939.75     50.10 o 
  -6  -6   1      407.06      411.75     13.58 o 
  -5  -6   1     2873.72     2791.40     70.10 o 
  -4  -6   1      581.06      602.23     19.82 o 
  -3  -6   1     3516.38     3535.85    108.68 o 
  -2  -6   1      122.58      143.74      6.15 o 
  -1  -6   1     3807.34     4194.96    157.54 o 
   0  -6   1       59.30       66.81      2.57 o 
   1  -6   1      754.94      800.25     18.68 o 
   2  -6   1       27.91       40.22      2.30 o 
   3  -6   1     1061.40     1030.68     21.19 o 
   4  -6   1      417.54      416.70     10.48 o 
   5  -6   1      336.11      322.24      9.61 o 
   6  -6   1       10.49        8.03      3.57 o 
   7  -6   1      177.38      175.31      8.90 o 
   8  -6   1       31.43       18.60      5.75 o 
   9  -6   1      126.42      135.50     11.38 o 
 -10  -5   1      369.52      374.17     14.97 o 
  -9  -5   1        4.85       -3.49      6.16 o 
  -8  -5   1      383.73      419.49     18.16 o 
  -7  -5   1        1.88        8.82      2.96 o 
  -6  -5   1     1901.39     1948.15     38.36 o 
  -5  -5   1      114.23      117.75      3.95 o 
  -4  -5   1     4462.66     4390.73     71.03 o 
  -3  -5   1       39.00       46.46      1.95 o 
  -2  -5   1     7412.59     7637.50    151.16 o 
  -1  -5   1     1488.36     1812.19     39.08 o 
   0  -5   1     9062.11     9935.20    283.36 o 
   1  -5   1       12.27        7.11      1.39 o 
   2  -5   1     6442.16     6280.63     99.64 o 
   3  -5   1     1047.08     1012.27     16.34 o 
   4  -5   1     3945.34     3754.70     66.30 o 
   5  -5   1      242.42      255.90      7.14 o 
   6  -5   1      999.79      963.43     23.07 o 
   7  -5   1      312.15      339.66     10.61 o 
   8  -5   1      460.99      467.50     16.07 o 
   9  -5   1       19.25       13.94      6.75 o 
  10  -5   1      200.05      205.60     13.90 o 
 -11  -4   1       41.73       61.65     13.21 o 
 -10  -4   1      146.50      139.13      8.75 o 
  -9  -4   1       81.26       91.91      7.05 o 
  -8  -4   1       60.40       68.55      5.64 o 
  -7  -4   1      494.34      496.11     11.62 o 
  -6  -4   1      992.25     1078.25     17.19 o 
  -5  -4   1      448.05      415.89      7.30 o 
  -4  -4   1      106.04      105.73      2.44 o 
  -3  -4   1     2643.39     2539.93     36.70 o 
  -2  -4   1      423.47      396.73      7.23 o 
  -1  -4   1      630.57      543.59     12.78 o 
   0  -4   1      338.28      421.52     13.45 o 
   1  -4   1     6088.39     5972.38    116.16 o 
   2  -4   1     1379.41     1473.07     24.18 o 
   3  -4   1     3865.55     3636.70     64.72 o 
   4  -4   1     1815.32     1814.75     32.67 o 
   5  -4   1     2441.71     2380.78     66.70 o 
   6  -4   1     1222.15     1235.55     28.22 o 
   7  -4   1      264.78      245.95      8.44 o 
   8  -4   1      477.54      480.05     15.67 o 
   9  -4   1      204.82      190.31     11.94 o 
  10  -4   1      211.42      230.05     14.42 o 
 -11  -3   1      126.99      146.78     16.15 o 
 -10  -3   1       38.05       43.87      5.49 o 
  -9  -3   1       24.97       27.76      4.58 o 
  -8  -3   1       62.19       73.14      3.59 o 
  -7  -3   1      322.67      354.78      8.12 o 
  -6  -3   1      594.92      625.94     10.45 o 
  -5  -3   1     1388.51     1652.54     25.46 o 
  -4  -3   1      122.26      152.58      3.22 o 
  -3  -3   1     2582.54     3044.90     40.72 o 
  -2  -3   1       28.60       28.19      0.89 o 
  -1  -3   1      117.04      170.58      5.41 o 
   0  -3   1      118.80      116.62      4.15 o 
   1  -3   1       69.07       91.57      2.40 o 
   2  -3   1     1695.81     1727.78     28.02 o 
   3  -3   1      740.27      696.50     11.30 o 
   4  -3   1      103.78       74.91      2.63 o 
   5  -3   1      890.08      831.32     17.43 o 
   6  -3   1       86.66       80.00      3.96 o 
   7  -3   1      534.96      529.72     14.03 o 
   8  -3   1      143.01      169.89      7.52 o 
   9  -3   1      319.73      354.68     16.34 o 
  10  -3   1        0.22       -1.64      6.69 o 
  11  -3   1      207.99      244.39     15.30 o 
 -11  -2   1      325.43      374.88     34.86 o 
 -10  -2   1      136.05      168.91      9.42 o 
  -9  -2   1      280.89      310.12      9.17 o 
  -8  -2   1        3.30        6.09      2.61 o 
  -7  -2   1     1134.29     1139.93     21.40 o 
  -6  -2   1       32.58       29.03      2.55 o 
  -5  -2   1     4787.87     4930.47     92.86 o 
  -4  -2   1      883.35      849.75     13.33 o 
  -3  -2   1     8354.93     8869.13    131.66 o 
  -2  -2   1      863.02      711.14     15.12 o 
  -1  -2   1     2318.68     2577.10     42.35 o 
   0  -2   1     5507.90     5351.07    149.95 o 
   1  -2   1      159.51      214.31      4.45 o 
   2  -2   1     1154.00     1466.47     22.22 o 
   3  -2   1      143.79      159.54      3.20 o 
   4  -2   1      472.28      447.60      7.51 o 
   5  -2   1      343.05      388.81      6.98 o 
   6  -2   1       44.70       41.02      3.37 o 
   7  -2   1      358.58      376.77     13.53 o 
   8  -2   1      307.02      305.77     11.56 o 
   9  -2   1       94.28       82.99      8.30 o 
  10  -2   1       28.06       23.71      7.51 o 
  11  -2   1       97.49       91.91     10.34 o 
 -11  -1   1      155.09      150.74     11.42 o 
 -10  -1   1      745.95      813.59     30.09 o 
  -9  -1   1      249.13      248.46      9.04 o 
  -8  -1   1     1455.72     1534.90     31.34 o 
  -7  -1   1      570.65      561.75     12.99 o 
  -6  -1   1     6717.00     6766.85    128.22 o 
  -5  -1   1     1850.87     1810.13     35.34 o 
  -4  -1   1     4888.83     4596.49     97.67 o 
  -3  -1   1     4647.48     4373.45     92.73 o 
  -2  -1   1     8221.58     7658.56    161.55 o 
  -1  -1   1     3138.45     2923.58     65.67 o 
   0  -1   1     4791.12     5465.57    230.40 o 
   1  -1   1     3087.58     2703.57    106.94 o 
   2  -1   1    20325.00    20139.72    346.15 o 
   3  -1   1     1858.32     1485.98     22.68 o 
   4  -1   1     1393.09     1403.74     20.35 o 
   5  -1   1     2054.10     1969.40     30.24 o 
   6  -1   1      929.88      960.00     15.46 o 
   7  -1   1      943.43      915.22     21.90 o 
   8  -1   1      650.49      706.13     21.32 o 
   9  -1   1      145.25      150.16     10.38 o 
  10  -1   1       54.42       52.52      8.25 o 
  11  -1   1       11.99        7.17     15.05 o 
 -11   0   1        1.52        5.06      7.34 o 
 -10   0   1       61.79       60.08      8.25 o 
  -9   0   1       26.39       33.18      5.21 o 
  -8   0   1      201.83      218.48      8.15 o 
  -7   0   1      396.31      402.97      8.81 o 
  -6   0   1     3020.89     3273.04     53.32 o 
  -5   0   1     2086.38     2030.48     33.39 o 
  -4   0   1     4536.00     4742.77     76.13 o 
  -3   0   1     3627.51     3442.48     54.89 o 
  -2   0   1     6089.36     6197.31     87.27 o 
  -1   0   1     1835.85     1668.57     27.33 o 
   0   0   1    25849.96    14759.37    221.37 o 
   1   0   1     1311.16     1132.56     22.64 o 
   2   0   1     9046.96     8542.94    145.45 o 
   3   0   1      724.06      621.73      9.88 o 
   4   0   1     6907.24     6597.13     92.75 o 
   5   0   1      661.76      630.64      9.82 o 
   6   0   1     3124.89     3037.31     46.36 o 
   7   0   1      230.38      227.97      6.42 o 
   8   0   1     2513.95     2583.67     51.87 o 
   9   0   1       84.03       76.49      5.47 o 
  10   0   1      499.06      528.91     22.05 o 
  11   0   1       53.44       53.62      9.34 o 
 -11   1   1        7.70        2.41      7.05 o 
 -10   1   1       16.24       11.86      8.81 o 
  -9   1   1      166.42      152.07      8.52 o 
  -8   1   1       14.32       13.57      3.72 o 
  -7   1   1      177.30      165.32      5.41 o 
  -6   1   1      424.81      488.61      8.43 o 
  -5   1   1     1386.00     1539.98     23.94 o 
  -4   1   1        7.88       11.10      0.73 o 
  -3   1   1     1782.17     1888.91     26.90 o 
  -2   1   1     2352.66     2104.85     29.89 o 
  -1   1   1     1086.76     1069.63     14.55 o 
   0   1   1     3936.78     4704.54     60.17 o 
   1   1   1     3030.45     3393.61     98.40 o 
   2   1   1     3493.93     3362.81     58.28 o 
   3   1   1     4150.82     4017.12     64.86 o 
   4   1   1       59.59       50.40      1.85 o 
   5   1   1     4846.38     4910.75     85.64 o 
   6   1   1       20.84       20.33      1.71 o 
   7   1   1     2094.70     2141.62     43.22 o 
   8   1   1      111.28      110.70      5.17 o 
   9   1   1      498.94      541.06     13.65 o 
  10   1   1       62.21       65.09     10.50 o 
  11   1   1      123.74      170.64     12.45 o 
 -11   2   1       61.00       72.78      9.51 o 
 -10   2   1       25.68       30.19      7.40 o 
  -9   2   1      602.23      672.87     20.73 o 
  -8   2   1       52.54       60.19      4.83 o 
  -7   2   1      584.83      603.05     15.31 o 
  -6   2   1      950.76      965.21     17.89 o 
  -5   2   1      773.24      764.03     11.67 o 
  -4   2   1      393.73      339.37      5.58 o 
  -3   2   1      154.81      174.98      3.36 o 
  -2   2   1      106.70       78.43      1.84 o 
  -1   2   1      333.21      258.24      3.87 o 
   0   2   1     2542.62     2750.25     37.05 o 
   1   2   1      977.86     1201.94     24.72 o 
   2   2   1      341.31      383.07      7.45 o 
   3   2   1       40.18       60.35      1.45 o 
   4   2   1       48.79       49.87      2.08 o 
   5   2   1     1638.31     1872.61     28.56 o 
   6   2   1       11.84       10.09      1.58 o 
   7   2   1     1006.66     1048.97     25.31 o 
   8   2   1      290.42      289.57      8.85 o 
   9   2   1      234.38      249.12      8.55 o 
  10   2   1       28.93       26.13      5.14 o 
  11   2   1       36.90       43.31      6.91 o 
 -11   3   1       56.15       52.40      8.98 o 
 -10   3   1      100.73      115.14     10.03 o 
  -9   3   1      335.79      357.47     13.64 o 
  -8   3   1      453.84      452.58     13.01 o 
  -7   3   1     1081.47     1033.71     24.26 o 
  -6   3   1      643.21      635.70     15.68 o 
  -5   3   1     1647.27     1486.24     29.36 o 
  -4   3   1     2115.44     2148.12     32.82 o 
  -3   3   1     8612.84     7970.01    118.93 o 
  -2   3   1     1910.25     1918.20     30.97 o 
  -1   3   1    10428.99     9696.64    143.44 o 
   0   3   1      126.55      154.20      2.88 o 
   1   3   1     9013.12    10065.90    166.29 o 
   2   3   1       93.64       76.35      2.06 o 
   3   3   1      594.68      467.31      7.22 o 
   4   3   1        5.40        7.61      0.87 o 
   5   3   1     1450.91     1354.86     20.94 o 
   6   3   1       16.04       16.30      1.52 o 
   7   3   1      259.93      229.89      8.16 o 
   8   3   1      359.80      380.73     13.51 o 
   9   3   1      154.86      147.33      6.53 o 
  10   3   1       24.98       18.35      6.23 o 
  11   3   1       25.95       29.66      6.49 o 
 -10   4   1      251.90      271.73     16.88 o 
  -9   4   1       20.53       29.35      5.83 o 
  -8   4   1      852.51      872.39     24.95 o 
  -7   4   1       14.38       11.92      3.57 o 
  -6   4   1     1834.85     1757.16     39.17 o 
  -5   4   1      827.15      874.70     18.16 o 
  -4   4   1     3561.63     3268.85     57.19 o 
  -3   4   1       77.86       79.93      2.56 o 
  -2   4   1     9663.29     9226.98    146.17 o 
  -1   4   1      747.41      730.11     11.60 o 
   0   4   1    12729.33    12637.60    177.77 o 
   1   4   1      307.47      366.79      5.68 o 
   2   4   1    10586.04    11253.74    186.67 o 
   3   4   1      315.82      392.90      6.27 o 
   4   4   1     5806.96     5459.88     93.83 o 
   5   4   1      607.54      608.57     10.05 o 
   6   4   1     2540.70     2422.28     42.71 o 
   7   4   1        9.47        7.58      3.81 o 
   8   4   1     1046.35     1087.17     44.34 o 
   9   4   1       35.05       25.38      6.47 o 
  10   4   1      149.92      147.44      9.56 o 
  11   4   1        2.92        0.26      5.59 o 
 -10   5   1       37.89       34.49      7.01 o 
  -9   5   1       67.83       53.50      6.57 o 
  -8   5   1      120.94      111.04      7.00 o 
  -7   5   1      346.31      362.94     10.90 o 
  -6   5   1       69.98       71.43      4.67 o 
  -5   5   1     1029.95     1004.24     23.26 o 
  -4   5   1       38.84       50.87      2.93 o 
  -3   5   1     1609.53     1540.45     27.40 o 
  -2   5   1     2030.62     2251.76     34.50 o 
  -1   5   1     3578.18     3420.10     48.79 o 
   0   5   1     1001.62     1107.40     17.24 o 
   1   5   1     1386.53     1559.65     23.97 o 
   2   5   1     1158.69     1423.07     30.18 o 
   3   5   1     5706.34     6121.23     88.18 o 
   4   5   1      758.57      765.89     18.17 o 
   5   5   1     2561.84     2423.34     97.90 o 
   6   5   1     1017.63     1003.96     76.33 o 
   7   5   1     1652.44     1572.23     78.53 o 
   8   5   1      429.17      444.74     19.18 o 
   9   5   1      672.72      683.27     22.16 o 
  10   5   1      145.24      193.45     10.87 o 
  11   5   1       86.89       97.95      9.30 o 
  -9   6   1       86.96       85.80      7.85 o 
  -8   6   1      204.69      226.11     10.84 o 
  -7   6   1      324.20      323.60     11.97 o 
  -6   6   1       52.74       54.52      4.58 o 
  -5   6   1       47.57       47.98      4.51 o 
  -4   6   1       44.42       47.50      3.57 o 
  -3   6   1      171.49      174.79      6.05 o 
  -2   6   1       86.64      102.95      5.11 o 
  -1   6   1      297.55      341.13      6.77 o 
   0   6   1      420.59      460.16     13.45 o 
   1   6   1      152.79      195.09      4.15 o 
   2   6   1      385.52      467.78     12.35 o 
   3   6   1      571.99      682.06     30.34 o 
   4   6   1       78.18       87.71      5.10 o 
   5   6   1      650.40      629.36     20.97 o 
   6   6   1       59.47       65.41      6.73 o 
   7   6   1      145.95      148.82      8.18 o 
   8   6   1        1.09        6.24      7.01 o 
   9   6   1      554.38      537.95     23.61 o 
  10   6   1        0.45        8.48      7.51 o 
  -9   7   1      158.72      178.01     12.64 o 
  -8   7   1       12.52       10.44      6.69 o 
  -7   7   1      387.69      375.44     16.34 o 
  -6   7   1        8.62        8.51      4.42 o 
  -5   7   1      618.29      607.38     17.64 o 
  -4   7   1        1.81        2.47      3.02 o 
  -3   7   1     1363.98     1295.26     28.97 o 
  -2   7   1      234.24      203.08      7.10 o 
  -1   7   1     2078.03     2109.79     45.37 o 
   0   7   1      109.53       96.79      5.50 o 
   1   7   1     1928.05     2308.71     66.95 o 
   2   7   1       30.68       33.76      2.96 o 
   3   7   1     2124.69     2543.62     50.18 o 
   4   7   1      111.80      120.46      5.62 o 
   5   7   1      814.90      808.47     32.84 o 
   6   7   1      230.33      213.28     18.27 o 
   7   7   1        0.24       -1.40      6.24 o 
   8   7   1       36.92       37.49      7.78 o 
   9   7   1       83.95       78.54      9.86 o 
  10   7   1       24.16       28.99      8.82 o 
  -8   8   1      296.09      331.27     16.81 o 
  -7   8   1        7.77       -4.63      5.95 o 
  -6   8   1      709.73      713.95     34.13 o 
  -5   8   1      154.50      143.10      7.76 o 
  -4   8   1     1333.12     1280.25     33.60 o 
  -3   8   1      269.20      242.10      9.17 o 
  -2   8   1     2009.45     1895.39     57.85 o 
  -1   8   1      482.23      441.25     16.34 o 
   0   8   1     1201.35     1250.24     44.39 o 
   1   8   1      245.42      284.99      8.18 o 
   2   8   1      524.55      604.87     15.25 o 
   3   8   1     1210.24     1395.54     32.46 o 
   4   8   1       35.62       40.31      4.99 o 
   5   8   1      407.31      422.71     15.39 o 
   6   8   1      514.87      442.28     19.93 o 
   7   8   1      134.50      113.06     13.21 o 
   8   8   1      246.01      219.69     14.50 o 
   9   8   1       76.02       88.84     10.86 o 
  -7   9   1      160.74      158.94     11.42 o 
  -6   9   1      171.69      154.54     10.55 o 
  -5   9   1       61.21       56.88      7.27 o 
  -4   9   1       74.80       67.44      6.99 o 
  -3   9   1      208.14      217.03     18.71 o 
  -2   9   1     1126.69     1025.64     54.31 o 
  -1   9   1      668.85      661.70     23.34 o 
   0   9   1     1311.86     1478.82     34.48 o 
   1   9   1     1106.02     1275.77     30.29 o 
   2   9   1     1760.64     2168.25     55.63 o 
   3   9   1      305.03      367.69     18.68 o 
   4   9   1      834.34      979.70     36.14 o 
   5   9   1      376.14      367.97     17.85 o 
   6   9   1      601.82      573.73     42.57 o 
   7   9   1       39.88       35.83      8.30 o 
   8   9   1      260.82      259.89     22.38 o 
  -6  10   1       30.35       34.22     10.27 o 
  -5  10   1       68.73       56.71     14.68 o 
  -4  10   1       72.95       71.11      8.44 o 
  -3  10   1       78.94       70.14      7.51 o 
  -2  10   1        2.35       -1.10      5.19 o 
  -1  10   1      448.51      403.74     19.45 o 
   0  10   1       39.75       46.63      6.47 o 
   1  10   1      316.07      365.22     13.22 o 
   2  10   1        6.28       -5.12      5.12 o 
   3  10   1      434.90      514.40     17.80 o 
   4  10   1        1.63       -5.33      5.33 o 
   5  10   1      341.57      323.98     17.61 o 
   6  10   1        0.41        2.18      7.21 o 
   7  10   1      137.48      113.58     11.90 o 
  -4  11   1        4.26        3.67      6.47 o 
  -3  11   1      148.77      143.82     10.63 o 
  -2  11   1       40.32       49.51     13.58 o 
  -1  11   1      261.38      227.20     12.94 o 
   0  11   1        9.95        0.57      5.82 o 
   1  11   1       47.64       55.27     10.64 o 
   2  11   1       10.79       17.95      5.48 o 
   3  11   1      172.12      172.36      9.67 o 
   4  11   1        1.27        0.53      5.58 o 
   5  11   1       86.91       92.21     10.22 o 
   6  11   1       48.84       48.50      9.59 o 
  -2  12   1      117.11      116.48     10.86 o 
  -1  12   1      273.27      276.48     15.02 o 
   0  12   1      129.39      103.48     14.68 o 
   1  12   1      228.46      289.58     25.32 o 
   2  12   1       60.21       50.13     13.21 o 
   3  12   1      256.11      306.55     13.40 o 
   4  12   1       16.85        9.90      8.55 o 
  -3 -12   2       71.09       62.23     13.63 o 
  -2 -12   2       18.10       16.51      7.53 o 
  -1 -12   2       84.88       87.57     16.32 o 
   0 -12   2        3.52       -6.24      6.24 o 
   1 -12   2       40.35       31.62      8.25 o 
  -5 -11   2      184.88      177.39     11.94 o 
  -4 -11   2       26.91       21.13      6.33 o 
  -3 -11   2      242.56      259.72     17.28 o 
  -2 -11   2       29.19       13.34      6.01 o 
  -1 -11   2      350.88      341.55     20.65 o 
   0 -11   2        6.44       -1.36      8.16 o 
   1 -11   2       74.95       53.46     11.38 o 
   2 -11   2       20.77       12.23      6.16 o 
   3 -11   2      207.40      183.63     12.84 o 
   4 -11   2       10.27        1.79      9.54 o 
  -7 -10   2        0.07       -8.07     11.01 o 
  -6 -10   2      215.91      224.53     13.04 o 
  -5 -10   2        0.42        6.61      5.50 o 
  -4 -10   2      586.78      621.01     21.65 o 
  -3 -10   2       73.20       56.88      6.37 o 
  -2 -10   2      980.32     1037.52     29.54 o 
  -1 -10   2      185.76      183.49      9.58 o 
   0 -10   2      489.91      526.96     28.89 o 
   1 -10   2      156.22      158.93      8.71 o 
   2 -10   2      511.07      507.45     20.22 o 
   3 -10   2      364.40      345.06     31.19 o 
   4 -10   2      428.36      394.24     40.00 o 
   5 -10   2        9.86        6.24      6.23 o 
   6 -10   2       84.39       82.63     15.78 o 
  -8  -9   2       64.90       34.49     13.21 o 
  -7  -9   2       73.52       71.78      8.11 o 
  -6  -9   2      162.82      143.56      8.72 o 
  -5  -9   2      324.83      318.37     12.78 o 
  -4  -9   2      160.39      148.90     15.72 o 
  -3  -9   2      161.66      152.75      8.06 o 
  -2  -9   2      198.60      184.68      9.01 o 
  -1  -9   2      969.58      964.36     27.07 o 
   0  -9   2       27.94       36.18      4.79 o 
   1  -9   2      644.55      642.99     19.31 o 
   2  -9   2      207.91      226.68     23.50 o 
   3  -9   2      194.54      192.96     10.86 o 
   4  -9   2      504.83      504.44     49.91 o 
   5  -9   2      339.52      345.83     20.18 o 
   6  -9   2      129.73      131.88     10.34 o 
   7  -9   2      110.24      121.65     10.90 o 
  -9  -8   2       72.57       77.06     14.68 o 
  -8  -8   2       16.05       15.41     11.01 o 
  -7  -8   2       24.47       22.64      6.16 o 
  -6  -8   2       20.43       19.25      5.16 o 
  -5  -8   2      104.49      117.29     14.67 o 
  -4  -8   2        1.53       -0.86      4.47 o 
  -3  -8   2      113.34      122.96      7.12 o 
  -2  -8   2       34.87       32.26      4.47 o 
  -1  -8   2      639.74      637.86     16.19 o 
   0  -8   2       10.42       13.99      3.27 o 
   1  -8   2      590.08      583.06     21.18 o 
   2  -8   2       11.08       10.66      3.77 o 
   3  -8   2      191.87      158.71     19.08 o 
   4  -8   2       11.26        4.04      4.67 o 
   5  -8   2      476.87      467.80     24.59 o 
   6  -8   2        8.30       17.61      6.23 o 
   7  -8   2      314.77      358.46     14.25 o 
   8  -8   2        0.20       -4.83      5.81 o 
  -9  -7   2      235.44      248.06     20.55 o 
  -8  -7   2        5.69       -1.47     10.27 o 
  -7  -7   2      560.54      563.52     17.97 o 
  -6  -7   2       13.98       19.42      4.51 o 
  -5  -7   2      395.15      397.22     13.68 o 
  -4  -7   2       42.20       54.96     14.68 o 
  -3  -7   2     1678.69     1569.70     40.96 o 
  -2  -7   2       24.03       29.50      3.20 o 
  -1  -7   2      855.94      952.68     45.36 o 
   0  -7   2      141.04      141.17      5.49 o 
   1  -7   2     1133.38     1218.77     27.83 o 
   2  -7   2        2.73        3.59      2.91 o 
   3  -7   2       14.50       19.23      3.77 o 
   4  -7   2       15.65       15.82      3.66 o 
   5  -7   2       71.28       69.76      4.67 o 
   6  -7   2       27.84       30.05      4.54 o 
   7  -7   2       32.44       33.42      5.90 o 
   8  -7   2       12.51        1.78      5.29 o 
   9  -7   2      109.45      117.49     10.63 o 
 -10  -6   2      185.02      240.72     21.28 o 
  -9  -6   2      106.24       91.74     13.21 o 
  -8  -6   2      621.44      663.54     24.24 o 
  -7  -6   2      711.18      668.19     16.77 o 
  -6  -6   2      631.78      694.88     17.14 o 
  -5  -6   2       92.11       87.14      5.50 o 
  -4  -6   2     1367.52     1337.26     35.19 o 
  -3  -6   2     1753.31     1680.27     50.00 o 
  -2  -6   2     1641.71     1611.18     66.59 o 
  -1  -6   2     1438.43     1414.71     36.45 o 
   0  -6   2      910.17      891.30     18.34 o 
   1  -6   2     4576.22     4479.13     67.41 o 
   2  -6   2      969.73      963.74     15.75 o 
   3  -6   2     1808.64     1674.90     30.66 o 
   4  -6   2     1411.52     1351.88     27.27 o 
   5  -6   2      952.57      915.13     21.80 o 
   6  -6   2      359.15      366.19     11.08 o 
   7  -6   2      119.31      135.48      7.90 o 
   8  -6   2      113.87      117.37      7.90 o 
   9  -6   2      157.61      173.24     12.12 o 
 -10  -5   2      102.84      113.02     15.41 o 
  -9  -5   2       65.46       86.60     12.48 o 
  -8  -5   2      323.13      322.04     10.05 o 
  -7  -5   2       10.85        7.67      2.90 o 
  -6  -5   2      725.92      770.37     18.46 o 
  -5  -5   2      664.98      640.35     15.51 o 
  -4  -5   2     3441.25     3511.98     60.58 o 
  -3  -5   2      956.60      918.09     15.70 o 
  -2  -5   2     4047.79     4095.25     61.94 o 
  -1  -5   2     1326.79     1295.56     19.03 o 
   0  -5   2     6351.55     6566.41     97.99 o 
   1  -5   2      566.53      527.91      9.57 o 
   2  -5   2     4441.08     4266.29     64.62 o 
   3  -5   2       94.15       83.40      3.05 o 
   4  -5   2     3940.53     3817.64     81.74 o 
   5  -5   2       28.81       24.88      2.99 o 
   6  -5   2     1420.71     1477.30     33.60 o 
   7  -5   2       24.18       21.60      4.12 o 
   8  -5   2      767.60      843.48     24.83 o 
   9  -5   2        1.21        5.79      6.99 o 
  10  -5   2      193.83      226.07     15.05 o 
 -10  -4   2       88.78       90.27     13.21 o 
  -9  -4   2      250.62      246.99     13.49 o 
  -8  -4   2        0.79        4.51      2.96 o 
  -7  -4   2        2.55        2.70      2.71 o 
  -6  -4   2        3.92        0.54      2.06 o 
  -5  -4   2      291.10      277.84      5.33 o 
  -4  -4   2      530.92      550.17      8.55 o 
  -3  -4   2     1972.65     2144.45     30.64 o 
  -2  -4   2      860.99      934.71     14.61 o 
  -1  -4   2     1444.14     1471.20     23.34 o 
   0  -4   2       73.31      108.91      3.74 o 
   1  -4   2     4310.94     4255.15     64.13 o 
   2  -4   2      502.94      522.03      8.77 o 
   3  -4   2     3100.16     2847.16     43.41 o 
   4  -4   2      205.95      185.61      7.58 o 
   5  -4   2     1753.79     1635.67     36.26 o 
   6  -4   2      138.40      131.50      5.15 o 
   7  -4   2      548.50      544.56     14.39 o 
   8  -4   2      175.18      175.15     11.38 o 
   9  -4   2      283.27      284.76     15.05 o 
  10  -4   2       24.41       30.39      9.17 o 
  -9  -3   2      406.52      472.40     13.48 o 
  -8  -3   2       41.72       47.92      3.15 o 
  -7  -3   2      137.20      150.37      5.04 o 
  -6  -3   2     1105.49     1224.23     19.22 o 
  -5  -3   2      582.18      644.45     10.60 o 
  -4  -3   2        8.69        5.49      1.01 o 
  -3  -3   2     1298.39     1524.77     20.74 o 
  -2  -3   2      113.01      119.58      2.34 o 
  -1  -3   2      331.61      485.17      9.20 o 
   0  -3   2       17.68       24.94      2.01 o 
   1  -3   2      725.01      861.39     12.75 o 
   2  -3   2        0.32        3.72      0.87 o 
   3  -3   2     1536.70     1698.01     24.69 o 
   4  -3   2      225.73      206.26      4.39 o 
   5  -3   2      517.73      599.22     11.95 o 
   6  -3   2      229.77      232.23      7.84 o 
   7  -3   2      184.02      192.24      6.97 o 
   8  -3   2      129.79      133.51      8.32 o 
   9  -3   2      159.73      153.19     10.63 o 
  10  -3   2       74.32       73.05      9.59 o 
  11  -3   2      101.63      119.57     11.67 o 
 -10  -2   2      387.72      435.95     27.15 o 
  -9  -2   2      555.92      590.77     15.32 o 
  -8  -2   2      782.58      821.11     15.28 o 
  -7  -2   2      716.35      708.71     13.23 o 
  -6  -2   2      394.08      392.21      8.00 o 
  -5  -2   2     3025.50     2926.70     47.45 o 
  -4  -2   2     2432.47     2622.23     39.59 o 
  -3  -2   2     5458.86     5202.60     73.32 o 
  -2  -2   2      316.08      330.79      4.56 o 
  -1  -2   2     9655.72     9112.16    120.42 o 
   0  -2   2      525.62      523.23     10.53 o 
   1  -2   2     3857.98     3554.44     56.57 o 
   2  -2   2      750.71      932.96     16.54 o 
   3  -2   2     3052.47     2782.07     42.11 o 
   4  -2   2      741.31      695.69     10.73 o 
   5  -2   2     1257.40     1280.15     20.19 o 
   6  -2   2        8.05        3.72      1.93 o 
   7  -2   2      660.00      673.28     15.19 o 
   8  -2   2      125.51      116.58      7.05 o 
   9  -2   2      157.73      154.41     10.90 o 
  10  -2   2      109.66      112.52      9.86 o 
  11  -2   2       77.40       98.31     20.92 o 
 -11  -1   2        7.75        4.40     11.01 o 
 -10  -1   2      653.10      677.72     25.65 o 
  -9  -1   2      128.25      119.94      5.67 o 
  -8  -1   2      942.74      968.60     20.80 o 
  -7  -1   2        7.16        8.63      2.35 o 
  -6  -1   2     2643.74     2587.60     46.17 o 
  -5  -1   2      235.60      278.61      6.15 o 
  -4  -1   2     5195.37     4825.70     72.53 o 
  -3  -1   2       29.02       31.41      1.51 o 
  -2  -1   2    16568.08    14843.26    312.80 o 
  -1  -1   2      136.07      140.79      2.64 o 
   0  -1   2    23582.56    20566.25    375.04 o 
   1  -1   2       90.31      104.32      2.63 o 
   2  -1   2    97318.66    68294.30   1321.52 o 
   3  -1   2      161.06      154.06      2.92 o 
   4  -1   2     5232.69     5194.23     73.31 o 
   5  -1   2      526.63      515.86      8.81 o 
   6  -1   2     2618.62     2544.63     45.47 o 
   7  -1   2      436.40      432.83     15.15 o 
   8  -1   2      665.65      640.99     17.15 o 
   9  -1   2       51.04       63.38      8.03 o 
  10  -1   2      283.00      276.78     15.05 o 
  11  -1   2        8.93       19.79      8.25 o 
 -11   0   2       43.90       43.30     12.48 o 
 -10   0   2       64.59       59.55      7.73 o 
  -9   0   2       16.32       17.69      4.90 o 
  -8   0   2       32.54       25.12      4.07 o 
  -7   0   2     1109.52     1108.43     22.72 o 
  -6   0   2      525.46      570.04     10.37 o 
  -5   0   2     2396.81     2210.24     36.12 o 
  -4   0   2      141.54      156.81      3.28 o 
  -3   0   2     7537.85     7394.41    117.95 o 
  -2   0   2      519.59      530.73      9.93 o 
  -1   0   2     3384.57     3112.93     46.42 o 
   0   0   2       10.70        8.58      0.82 o 
   1   0   2     1437.38     1295.30     24.81 o 
   2   0   2    32433.27    27660.37    639.70 o 
   3   0   2     2472.26     2137.95     34.76 o 
   4   0   2     1835.39     1742.33     25.15 o 
   5   0   2     2599.13     2389.61     36.48 o 
   6   0   2     2021.56     1972.71     28.78 o 
   7   0   2     1062.09     1048.58     22.51 o 
   8   0   2     1111.38     1151.34     24.87 o 
   9   0   2      361.11      353.84     13.55 o 
  10   0   2      351.93      380.60     18.16 o 
  11   0   2       61.92       73.43     13.58 o 
 -11   1   2       85.81       72.98      8.78 o 
 -10   1   2        8.91       14.65      6.35 o 
  -9   1   2       35.27       27.13      5.18 o 
  -8   1   2       65.86       72.27      4.90 o 
  -7   1   2      179.69      181.61      6.93 o 
  -6   1   2     1090.81     1159.54     21.19 o 
  -5   1   2      144.21      177.77      3.99 o 
  -4   1   2     1192.29     1323.21     19.09 o 
  -3   1   2      506.32      673.19     10.56 o 
  -2   1   2      186.73      241.65      3.85 o 
  -1   1   2     3708.79     4193.46     55.82 o 
   0   1   2     1524.41     1528.69     24.76 o 
   1   1   2     7745.14     7614.32    203.74 o 
   2   1   2      320.97      231.17      4.92 o 
   3   1   2     1821.90     1755.03     28.93 o 
   4   1   2      489.59      444.70      8.09 o 
   5   1   2     1910.73     1921.52     31.58 o 
   6   1   2      183.87      164.66      4.73 o 
   7   1   2     1454.08     1399.84     29.39 o 
   8   1   2        3.49        0.47      2.93 o 
   9   1   2      539.15      516.09     13.46 o 
  10   1   2       24.81       29.86      5.39 o 
  11   1   2       89.79       89.23     10.11 o 
 -11   2   2      139.62      144.71     13.94 o 
 -10   2   2       31.90       34.92      6.47 o 
  -9   2   2      706.83      701.56     24.20 o 
  -8   2   2       54.98       54.76      4.74 o 
  -7   2   2     1180.46     1120.05     26.12 o 
  -6   2   2      182.81      197.57      4.95 o 
  -5   2   2     2220.24     2073.68     31.75 o 
  -4   2   2      213.93      194.79      3.90 o 
  -3   2   2      687.20      574.61      9.30 o 
  -2   2   2     1558.06     1376.46     19.80 o 
  -1   2   2     3894.51     3782.09     53.58 o 
   0   2   2     1512.90     1375.69     18.84 o 
   1   2   2     5719.64     6756.95    179.42 o 
   2   2   2       20.02       12.43      0.90 o 
   3   2   2     2091.04     2182.22     33.46 o 
   4   2   2      226.33      223.74      4.62 o 
   5   2   2      305.93      357.13      6.22 o 
   6   2   2      123.53      123.37      4.57 o 
   7   2   2      515.34      520.19     13.57 o 
   8   2   2       11.87       11.44      2.18 o 
   9   2   2      112.83      119.29      6.07 o 
  10   2   2       73.46       67.91      6.22 o 
  11   2   2       11.92        9.76      5.49 o 
 -10   3   2      257.54      308.62     13.08 o 
  -9   3   2      120.38      122.99      7.78 o 
  -8   3   2     1253.43     1329.51     35.81 o 
  -7   3   2      338.65      339.86     10.16 o 
  -6   3   2     1713.14     1704.09     37.90 o 
  -5   3   2     1540.17     1465.26     29.03 o 
  -4   3   2     5971.94     5805.91     87.06 o 
  -3   3   2     2971.30     2750.62     41.69 o 
  -2   3   2     4590.92     4369.43     65.04 o 
  -1   3   2     5834.98     5431.01     72.53 o 
   0   3   2     7514.11     7982.61    111.59 o 
   1   3   2     4795.08     4921.15    142.11 o 
   2   3   2     5719.81     6195.36     79.20 o 
   3   3   2     4434.70     4146.05     53.28 o 
   4   3   2     3288.77     3317.38     51.84 o 
   5   3   2     1331.98     1237.73     18.14 o 
   6   3   2      521.26      497.39     11.42 o 
   7   3   2      756.69      707.13     17.79 o 
   8   3   2      351.23      327.62      8.94 o 
   9   3   2      168.55      165.20      7.14 o 
  10   3   2       71.15       54.24      6.22 o 
  11   3   2        3.75        6.83      5.90 o 
 -10   4   2       90.44       93.38      8.09 o 
  -9   4   2       59.74       70.50      6.67 o 
  -8   4   2      580.85      530.77     17.68 o 
  -7   4   2      199.97      223.19      8.02 o 
  -6   4   2      758.23      719.91     17.66 o 
  -5   4   2     1499.77     1468.62     29.23 o 
  -4   4   2     3396.53     3317.20     63.55 o 
  -3   4   2     1009.16      853.82     14.57 o 
  -2   4   2     5973.08     5785.14     86.08 o 
  -1   4   2     4683.40     4497.68     63.31 o 
   0   4   2    14198.41    14989.09    229.30 o 
   1   4   2     3257.36     3404.65     80.86 o 
   2   4   2     5713.18     6171.21    113.50 o 
   3   4   2     1526.84     1481.41     20.58 o 
   4   4   2     4357.61     4284.72     64.93 o 
   5   4   2       69.24       66.39      3.31 o 
   6   4   2     2220.53     2134.16     48.58 o 
   7   4   2      104.78      102.04     11.76 o 
   8   4   2     1190.02     1193.99     34.17 o 
   9   4   2        2.84       -2.55      4.21 o 
  10   4   2      229.62      244.36     12.54 o 
  11   4   2       81.54       76.62      8.45 o 
 -10   5   2        2.20        1.52      6.13 o 
  -9   5   2       87.68       76.72      7.10 o 
  -8   5   2      166.69      150.81      8.59 o 
  -7   5   2      108.27      106.77      5.74 o 
  -6   5   2       25.74       31.81      3.88 o 
  -5   5   2      612.27      663.03     20.48 o 
  -4   5   2       12.98       12.29      2.57 o 
  -3   5   2        1.78       -0.06      1.91 o 
  -2   5   2       49.89       65.80      2.29 o 
  -1   5   2      928.26      922.45     13.19 o 
   0   5   2      322.57      499.67      8.86 o 
   1   5   2     2039.66     2322.46     65.95 o 
   2   5   2       14.86        8.58      1.23 o 
   3   5   2     7033.98     7844.29    124.92 o 
   4   5   2       33.27       25.44      2.74 o 
   5   5   2     1899.97     1867.49     45.86 o 
   6   5   2      196.61      192.02      8.75 o 
   7   5   2     1508.81     1369.32     38.27 o 
   8   5   2       84.07       90.83     13.21 o 
   9   5   2      212.25      204.55     13.46 o 
  10   5   2       43.17       53.96     13.21 o 
  11   5   2      246.01      242.19     22.02 o 
  -9   6   2      189.36      191.30     12.33 o 
  -8   6   2      300.97      316.96     15.25 o 
  -7   6   2      591.97      578.36     21.26 o 
  -6   6   2      238.82      243.23      9.69 o 
  -5   6   2      876.36      890.73     24.13 o 
  -4   6   2      214.00      207.44      6.96 o 
  -3   6   2      677.48      638.77     15.23 o 
  -2   6   2      411.97      351.58      9.34 o 
  -1   6   2      170.66      191.70      4.30 o 
   0   6   2       14.66        8.45      1.44 o 
   1   6   2      171.95      173.91      5.05 o 
   2   6   2        9.97        8.15      2.08 o 
   3   6   2      431.47      594.63     13.17 o 
   4   6   2      175.15      179.67      6.46 o 
   5   6   2      376.24      410.02     20.18 o 
   6   6   2        6.71        5.14      6.61 o 
   7   6   2      257.95      262.85     13.94 o 
   8   6   2       66.45       65.07      8.81 o 
   9   6   2       71.25       78.45      9.34 o 
  10   6   2       14.20       16.02      6.72 o 
  -9   7   2       68.43       73.74     14.31 o 
  -8   7   2        8.93        6.72      6.51 o 
  -7   7   2      306.14      311.91     15.02 o 
  -6   7   2      124.58      132.42      9.07 o 
  -5   7   2      489.39      477.37     14.82 o 
  -4   7   2      297.54      279.03      9.88 o 
  -3   7   2     2971.42     2815.48     60.31 o 
  -2   7   2       22.85       23.26      3.10 o 
  -1   7   2     3733.39     3686.39     83.53 o 
   0   7   2      613.98      645.23     23.98 o 
   1   7   2     1510.38     1605.44     42.12 o 
   2   7   2        1.47        4.36      2.61 o 
   3   7   2     2011.05     2200.76     51.27 o 
   4   7   2       67.67       74.16      4.53 o 
   5   7   2     1442.72     1379.57     64.30 o 
   6   7   2        3.73        0.39      4.08 o 
   7   7   2      118.83      116.26      7.90 o 
   8   7   2       26.22       15.70      5.48 o 
   9   7   2      100.89       88.37     10.38 o 
  10   7   2       55.61       45.46      9.54 o 
  -8   8   2      268.85      290.53     27.52 o 
  -7   8   2       35.05       35.23      7.21 o 
  -6   8   2      864.85      787.48     27.76 o 
  -5   8   2       51.47       57.72      5.64 o 
  -4   8   2     1914.59     1790.46     45.74 o 
  -3   8   2       26.83       26.18      4.08 o 
  -2   8   2     1133.54     1068.15     28.09 o 
  -1   8   2      164.43      150.00      8.55 o 
   0   8   2     3051.23     3181.67     79.58 o 
   1   8   2      191.28      201.29      7.17 o 
   2   8   2     1746.75     2090.50     48.30 o 
   3   8   2        0.92        7.88      3.48 o 
   4   8   2      857.63      931.40     22.92 o 
   5   8   2       17.92       28.44      5.75 o 
   6   8   2      968.99      965.46     32.78 o 
   7   8   2        0.80        2.20      9.54 o 
   8   8   2      337.47      338.14     18.14 o 
   9   8   2       47.81       37.49      8.30 o 
  -7   9   2      115.51      119.37     10.34 o 
  -6   9   2       50.64       42.38      7.73 o 
  -5   9   2      142.52      145.01     10.34 o 
  -4   9   2       99.36       75.62      9.17 o 
  -3   9   2      434.90      404.42     16.09 o 
  -2   9   2       15.65       19.61      5.43 o 
  -1   9   2      344.77      327.96     14.26 o 
   0   9   2      225.67      245.88     17.12 o 
   1   9   2     1558.72     1693.65     38.98 o 
   2   9   2      299.57      346.96     12.66 o 
   3   9   2      405.73      474.35     14.09 o 
   4   9   2      220.66      263.09      9.51 o 
   5   9   2      661.58      631.34     25.89 o 
   6   9   2      364.08      323.04     16.81 o 
   7   9   2      243.98      217.24     14.50 o 
   8   9   2      166.93      166.45     16.88 o 
  -6  10   2       34.65       17.32      7.73 o 
  -5  10   2       50.64       42.69     10.64 o 
  -4  10   2        6.54        4.04      6.23 o 
  -3  10   2      106.73       74.84     13.58 o 
  -2  10   2       12.00        4.59      5.11 o 
  -1  10   2      103.01       81.72      7.51 o 
   0  10   2       26.34       28.63      7.78 o 
   1  10   2      241.97      253.06     15.15 o 
   2  10   2       18.82       34.67      5.38 o 
   3  10   2       37.62       48.06      7.35 o 
   4  10   2       57.58       66.35      8.81 o 
   5  10   2      236.19      223.82     14.21 o 
   6  10   2       29.25       40.24      8.55 o 
   7  10   2      116.61      129.00     20.55 o 
  -4  11   2        1.73        5.03      6.99 o 
  -3  11   2      290.76      287.70     21.28 o 
  -2  11   2       39.16       51.01      7.78 o 
  -1  11   2      345.47      363.19     19.18 o 
   0  11   2        7.51        6.22      6.47 o 
   1  11   2      202.85      228.92     13.16 o 
   2  11   2        8.82       20.41      6.99 o 
   3  11   2      142.12      152.10      8.99 o 
   4  11   2        1.12        4.09      7.21 o 
   5  11   2      111.39       90.67     12.11 o 
   6  11   2       24.10       18.35      8.82 o 
  -2  12   2      296.03      303.78     16.34 o 
  -1  12   2      125.74      143.89     16.51 o 
   0  12   2      196.88      195.12     12.85 o 
   1  12   2      161.63      197.05     12.52 o 
   2  12   2      146.66      156.21     17.25 o 
   3  12   2      210.96      269.91     15.52 o 
  -2 -12   3       21.69       33.76     11.01 o 
  -1 -12   3       95.51       81.64      8.34 o 
   0 -12   3        1.88       -3.17      6.06 o 
  -5 -11   3       64.02       62.39     13.21 o 
  -4 -11   3      108.22       97.22      9.51 o 
  -3 -11   3      104.84      101.44     10.11 o 
  -2 -11   3      163.26      182.60     10.39 o 
  -1 -11   3      301.97      294.64     16.51 o 
   0 -11   3      161.20      163.49     13.11 o 
   1 -11   3      205.61      217.91     11.44 o 
   2 -11   3      158.09      145.60     11.15 o 
   3 -11   3      208.57      217.12     33.76 o 
   4 -11   3       54.98       48.99      8.55 o 
  -6 -10   3      225.71      219.64     13.46 o 
  -5 -10   3       16.71       32.83      7.27 o 
  -4 -10   3      460.18      449.77     20.55 o 
  -3 -10   3       17.13       15.40      5.50 o 
  -2 -10   3      570.69      578.89     18.92 o 
  -1 -10   3        5.50        1.05      4.79 o 
   0 -10   3      269.62      273.05     11.69 o 
   1 -10   3       15.40       15.45      5.21 o 
   2 -10   3      409.44      424.21     23.18 o 
   3 -10   3       32.80       41.93      7.27 o 
   4 -10   3      351.24      355.24     30.82 o 
   5 -10   3        0.08        3.67      6.75 o 
  -8  -9   3       13.78      -11.01     11.74 o 
  -7  -9   3       97.93       97.64      9.51 o 
  -6  -9   3       49.52       43.45      7.21 o 
  -5  -9   3      163.79      160.85     10.64 o 
  -4  -9   3      100.40      115.96      7.48 o 
  -3  -9   3      129.58      147.87      8.34 o 
  -2  -9   3      214.53      218.00      9.99 o 
  -1  -9   3      861.83      856.14     24.65 o 
   0  -9   3       25.54       28.88      4.79 o 
   1  -9   3     1123.66     1120.35     30.86 o 
   2  -9   3       20.14       22.78      5.18 o 
   3  -9   3      370.40      339.12     15.02 o 
   4  -9   3       59.96       56.76      6.99 o 
   5  -9   3      290.32      275.59     13.98 o 
   6  -9   3       60.83       50.74      8.30 o 
   7  -9   3      153.52      143.55     14.31 o 
  -8  -8   3        3.66        5.22      7.71 o 
  -7  -8   3      120.95      124.59      9.51 o 
  -6  -8   3       17.76       28.01      5.82 o 
  -5  -8   3      286.41      249.79     12.12 o 
  -4  -8   3       40.69       53.70      5.08 o 
  -3  -8   3       45.09       35.93      4.72 o 
  -2  -8   3      248.88      224.43      9.42 o 
  -1  -8   3      335.73      310.60     11.12 o 
   0  -8   3        4.31        4.48      3.08 o 
   1  -8   3      391.62      420.24     13.82 o 
   2  -8   3        4.03        2.77      3.52 o 
   3  -8   3      203.54      226.61     14.22 o 
   4  -8   3        1.96       -3.67      5.14 o 
   5  -8   3      168.28      177.21     10.86 o 
   6  -8   3       29.66       38.40      5.90 o 
   7  -8   3      121.74      125.47     12.81 o 
   8  -8   3        0.44        0.88      7.73 o 
  -9  -7   3      191.72      203.30     19.82 o 
  -8  -7   3      123.93      144.30     10.22 o 
  -7  -7   3      475.36      466.42     19.12 o 
  -6  -7   3      153.17      141.24      9.30 o 
  -5  -7   3     2498.54     2508.14    127.22 o 
  -4  -7   3      237.03      244.43      7.71 o 
  -3  -7   3     1723.95     1702.23     44.07 o 
  -2  -7   3       91.80       91.81      5.58 o 
  -1  -7   3     1948.53     1877.70     41.65 o 
   0  -7   3        1.75       -2.08      2.46 o 
   1  -7   3     1431.70     1451.33     32.76 o 
   2  -7   3        4.64        8.33      3.52 o 
   3  -7   3      280.79      260.25     10.05 o 
   4  -7   3        3.30       -0.69      3.04 o 
   5  -7   3      245.37      212.79     11.23 o 
   6  -7   3      134.20      102.93      7.73 o 
   7  -7   3       81.27       73.80      6.91 o 
   8  -7   3       13.16       13.87      7.40 o 
 -10  -6   3      166.24      192.29     19.82 o 
  -9  -6   3       12.82       -8.81      9.54 o 
  -8  -6   3      636.15      642.58     19.12 o 
  -7  -6   3        3.98       -0.06      3.93 o 
  -6  -6   3      549.23      571.86     17.04 o 
  -5  -6   3      234.60      222.47      7.82 o 
  -4  -6   3     1896.49     1934.59     58.99 o 
  -3  -6   3      848.29      833.39     19.77 o 
  -2  -6   3     3718.47     3669.16     95.34 o 
  -1  -6   3      246.24      214.97      7.61 o 
   0  -6   3     3492.97     3505.45     74.87 o 
   1  -6   3     1400.45     1423.19     28.43 o 
   2  -6   3     2922.52     2949.36     52.08 o 
   3  -6   3      177.80      188.30      5.96 o 
   4  -6   3     1574.85     1522.41     31.15 o 
   5  -6   3      516.27      525.61     12.73 o 
   6  -6   3      938.49      933.46     22.80 o 
   7  -6   3       92.50      106.67      7.34 o 
   8  -6   3      197.50      206.99     13.23 o 
   9  -6   3       64.45       77.74      9.30 o 
 -10  -5   3       21.50       22.75     11.74 o 
  -9  -5   3       65.77       68.73      6.28 o 
  -8  -5   3      320.63      282.42     10.97 o 
  -7  -5   3      269.71      281.28     10.27 o 
  -6  -5   3      138.19      149.54      6.12 o 
  -5  -5   3      994.99      997.21     29.40 o 
  -4  -5   3     1612.70     1754.27     34.06 o 
  -3  -5   3      469.05      406.48      7.65 o 
  -2  -5   3      736.48      696.11     13.21 o 
  -1  -5   3     2071.72     1966.89     39.04 o 
   0  -5   3     1498.82     1446.75     23.98 o 
   1  -5   3      321.07      275.95      7.06 o 
   2  -5   3     1551.14     1577.33     24.70 o 
   3  -5   3     1796.87     1654.89     33.10 o 
   4  -5   3     1547.50     1457.27     29.51 o 
   5  -5   3      616.96      564.17     13.13 o 
   6  -5   3     1027.78      997.12     23.80 o 
   7  -5   3      318.61      316.01     10.43 o 
   8  -5   3      443.84      462.88     20.22 o 
   9  -5   3       17.11       16.83      7.73 o 
  10  -5   3      165.40      196.22     13.75 o 
  -9  -4   3      122.68      137.16      9.32 o 
  -8  -4   3      117.05      112.27      8.82 o 
  -7  -4   3        6.84        7.05      3.66 o 
  -6  -4   3       53.00       49.90      3.54 o 
  -5  -4   3      381.46      415.78      9.55 o 
  -4  -4   3      738.44      809.85     12.92 o 
  -3  -4   3     1115.52     1340.46     18.36 o 
  -2  -4   3      349.17      376.05      6.51 o 
  -1  -4   3     1926.12     2207.72     38.59 o 
   0  -4   3      221.71      204.48      4.30 o 
   1  -4   3      221.31      227.01      4.42 o 
   2  -4   3      275.74      224.94      4.27 o 
   3  -4   3      703.67      670.40     10.63 o 
   4  -4   3      233.86      207.39      5.41 o 
   5  -4   3      929.97      858.22     16.82 o 
   6  -4   3        5.74        2.31      2.66 o 
   7  -4   3      560.74      538.29     17.22 o 
   8  -4   3        0.43        3.22      5.95 o 
   9  -4   3      183.73      203.34     19.45 o 
  10  -4   3        1.47       -0.84      6.99 o 
  -9  -3   3      591.16      591.03     26.00 o 
  -8  -3   3       61.28       62.66      5.75 o 
  -7  -3   3      271.94      269.75      6.16 o 
  -6  -3   3       68.47       70.86      2.39 o 
  -5  -3   3     1320.23     1323.70     20.66 o 
  -4  -3   3      621.23      595.70      9.75 o 
  -3  -3   3     5365.43     5812.70     77.23 o 
  -2  -3   3      928.84      865.45     11.50 o 
  -1  -3   3     5609.15     6125.22     85.54 o 
   0  -3   3      746.02      682.95     11.63 o 
   1  -3   3     1073.86     1198.27     18.55 o 
   2  -3   3     1457.88     1420.19     22.00 o 
   3  -3   3      170.39      170.50      3.73 o 
   4  -3   3      269.04      301.13      6.10 o 
   5  -3   3      145.89      122.05      4.06 o 
   6  -3   3       32.29       33.58      3.21 o 
   7  -3   3      158.77      148.29      6.78 o 
   8  -3   3       51.67       41.62     12.84 o 
   9  -3   3      130.63      121.32      9.86 o 
  10  -3   3      119.21       97.45     16.88 o 
 -10  -2   3      296.22      301.64     22.02 o 
  -9  -2   3      566.86      522.06     45.14 o 
  -8  -2   3     1693.68     1829.28     33.77 o 
  -7  -2   3      826.40      821.65     14.96 o 
  -6  -2   3     2173.41     2168.96     31.38 o 
  -5  -2   3     2009.73     1942.56     29.80 o 
  -4  -2   3     7335.24     7465.41    111.49 o 
  -3  -2   3     5896.81     5668.40     75.80 o 
  -2  -2   3     1867.86     1701.06     21.87 o 
  -1  -2   3     7872.60     7367.72     93.19 o 
   0  -2   3     3283.04     3374.07     47.27 o 
   1  -2   3     2541.76     2141.28     32.47 o 
   2  -2   3      812.21      866.92     13.68 o 
   3  -2   3     1415.56     1274.95     19.86 o 
   4  -2   3     4757.06     4940.58     79.70 o 
   5  -2   3      608.72      576.87     12.71 o 
   6  -2   3      138.93      145.51      5.28 o 
   7  -2   3      568.38      577.52     15.59 o 
   8  -2   3      188.95      172.55      7.95 o 
   9  -2   3      239.67      249.16     14.01 o 
  10  -2   3      174.04      172.37     12.19 o 
  11  -2   3       38.34       59.87      9.86 o 
 -10  -1   3      251.13      239.74     11.85 o 
  -9  -1   3        8.60        3.30      4.07 o 
  -8  -1   3      264.16      261.20      8.15 o 
  -7  -1   3       30.10       34.29      2.52 o 
  -6  -1   3      875.61      873.23     14.14 o 
  -5  -1   3      507.65      484.30      8.24 o 
  -4  -1   3    10196.61    10763.47    160.90 o 
  -3  -1   3     1934.47     1796.09     23.17 o 
  -2  -1   3    10957.62    10634.04    140.63 o 
  -1  -1   3     1396.95     1265.54     18.30 o 
   0  -1   3    11372.96    10750.21    149.37 o 
   1  -1   3       79.64       65.02      1.86 o 
   2  -1   3    17299.84    15987.51    222.90 o 
   3  -1   3        3.16        6.85      1.00 o 
   4  -1   3     9090.54     8788.16    123.72 o 
   5  -1   3        5.73        6.75      1.89 o 
   6  -1   3     2664.52     2597.14     57.97 o 
   7  -1   3        7.30       21.62     10.69 o 
   8  -1   3      981.68      997.33     25.03 o 
   9  -1   3        5.23        3.42      5.08 o 
  10  -1   3      592.92      638.81     26.20 o 
  11  -1   3        6.37       12.66      8.81 o 
 -11   0   3       56.42       59.45     13.21 o 
 -10   0   3      176.88      171.24     12.33 o 
  -9   0   3        1.84       -0.46      4.51 o 
  -8   0   3        2.68       -1.81      3.25 o 
  -7   0   3      213.36      211.46      7.43 o 
  -6   0   3        5.69        4.37      1.45 o 
  -5   0   3      388.46      391.67      7.31 o 
  -4   0   3      691.67      935.54     14.80 o 
  -3   0   3     3319.63     3616.02     53.98 o 
  -1   0   3     5733.48     5883.79     87.65 o 
   0   0   3     1746.60     1509.56     20.49 o 
   1   0   3     5019.50     4789.13     72.41 o 
   2   0   3     2609.56     2929.41     47.93 o 
   3   0   3     4669.05     4266.36     64.59 o 
   4   0   3      300.63      299.93      5.72 o 
   5   0   3     2418.62     2315.57     40.11 o 
   6   0   3      143.24      131.97      5.05 o 
   7   0   3     1659.52     1608.68     37.39 o 
   8   0   3       89.64       91.02      5.28 o 
   9   0   3      595.79      620.56     17.52 o 
  10   0   3      160.61      166.65     14.37 o 
  11   0   3      133.52      147.91     12.19 o 
 -11   1   3      202.26      230.45     21.28 o 
 -10   1   3       49.61       59.14      9.51 o 
  -9   1   3       72.03       86.09      6.67 o 
  -8   1   3      162.65      161.05      7.00 o 
  -7   1   3     1028.31     1095.45     25.57 o 
  -6   1   3      174.55      172.18      5.09 o 
  -5   1   3      534.38      552.64     10.71 o 
  -4   1   3     2095.52     2273.24     34.57 o 
  -3   1   3      838.47      976.43     14.31 o 
  -2   1   3      511.18      498.49      7.49 o 
  -1   1   3       73.81       68.14      1.65 o 
   0   1   3        6.41       16.60      1.35 o 
   1   1   3      689.46      577.92     16.79 o 
   2   1   3     1843.23     2107.82     32.43 o 
   3   1   3       14.57        8.70      1.11 o 
   4   1   3      552.40      557.76     10.16 o 
   5   1   3      253.79      262.65      6.15 o 
   6   1   3      110.03       93.96      4.92 o 
   7   1   3      883.62      884.77     22.29 o 
   8   1   3       20.68       29.64      3.84 o 
   9   1   3      531.88      532.21     15.68 o 
  10   1   3       53.15       62.46      7.63 o 
  11   1   3      113.74      116.31      9.10 o 
 -11   2   3      201.53      208.43     21.28 o 
 -10   2   3      149.84      167.18     18.35 o 
  -9   2   3      224.03      222.90     10.23 o 
  -8   2   3       36.39       38.64      4.39 o 
  -7   2   3     1367.56     1323.29     30.41 o 
  -6   2   3      320.85      329.72      9.34 o 
  -5   2   3     3027.36     2891.59     46.78 o 
  -4   2   3      144.07      149.89      3.56 o 
  -3   2   3     3341.75     3028.66     45.37 o 
  -2   2   3     2170.44     2351.79     33.33 o 
  -1   2   3     9636.20     9247.06    129.18 o 
   0   2   3     1171.60     1430.00     20.06 o 
   1   2   3     7540.82     7528.88    116.40 o 
   2   2   3       25.07       16.20      1.15 o 
   3   2   3     2883.92     2649.37     40.79 o 
   4   2   3       90.72       66.99      2.52 o 
   5   2   3      224.21      213.51      5.49 o 
   6   2   3        4.46        2.41      1.92 o 
   7   2   3      468.65      427.98     14.39 o 
   8   2   3       11.37       10.13      3.93 o 
   9   2   3      138.01      116.52      6.93 o 
  10   2   3      135.86      140.12      9.32 o 
  11   2   3       51.48       56.21      6.94 o 
 -10   3   3      475.41      518.63     20.35 o 
  -9   3   3        4.27        4.14      5.47 o 
  -8   3   3      838.50      873.27     24.94 o 
  -7   3   3       14.17       20.48      3.57 o 
  -6   3   3     2734.77     2608.97     56.94 o 
  -5   3   3       29.10       31.41      2.58 o 
  -4   3   3     4466.96     4052.92     64.86 o 
  -3   3   3      596.73      704.09     12.12 o 
  -2   3   3     7059.81     6501.87     86.75 o 
  -1   3   3      527.45      508.25      7.49 o 
   0   3   3    10929.56    10488.08    146.10 o 
   1   3   3       57.81       45.46      1.62 o 
   2   3   3     9396.25     9266.21    118.39 o 
   3   3   3     1656.90     1561.31     21.86 o 
   4   3   3     4596.35     4298.89     65.87 o 
   5   3   3       35.32       28.27      1.89 o 
   6   3   3     2128.89     1930.58     44.18 o 
   7   3   3      542.83      510.89     20.44 o 
   8   3   3      702.58      674.90     26.91 o 
   9   3   3       31.51       30.95      4.31 o 
  10   3   3      333.04      325.25     16.42 o 
  11   3   3       15.69       20.23      6.05 o 
 -10   4   3       68.69       59.27      7.33 o 
  -9   4   3        0.74       -4.94      4.94 o 
  -8   4   3       80.73       86.33      8.37 o 
  -7   4   3      225.52      219.03      8.02 o 
  -6   4   3      288.24      284.90      8.96 o 
  -5   4   3      930.69      898.79     23.85 o 
  -4   4   3      295.57      336.87      8.88 o 
  -3   4   3     4447.47     4320.57     69.20 o 
  -2   4   3      415.52      492.71      8.39 o 
  -1   4   3     4293.22     4004.92     53.82 o 
   0   4   3     5953.56     6739.31     86.04 o 
   1   4   3     6056.89     5925.16     91.91 o 
   2   4   3     3428.42     3540.37     47.84 o 
   3   4   3     1651.40     1576.40     21.97 o 
   4   4   3     2102.76     2052.25     31.77 o 
   5   4   3     3475.41     3436.30     67.98 o 
   6   4   3     1012.04      926.47     22.63 o 
   7   4   3      685.08      656.95     17.18 o 
   8   4   3      818.73      744.48     32.28 o 
   9   4   3      437.60      436.48     16.24 o 
  10   4   3      270.52      271.84     11.46 o 
  11   4   3      128.27      133.53      9.32 o 
 -10   5   3       18.25       16.88     11.74 o 
  -9   5   3       57.48       66.04     24.59 o 
  -8   5   3      105.04      126.78     13.21 o 
  -7   5   3       96.72       98.73      7.73 o 
  -6   5   3      308.95      302.92     10.84 o 
  -5   5   3      404.85      411.64     12.70 o 
  -4   5   3        1.34        3.75      2.36 o 
  -3   5   3       37.11       42.81      3.04 o 
  -2   5   3      629.52      595.93     11.57 o 
  -1   5   3      272.32      305.19      5.43 o 
   0   5   3       21.54       39.65      1.79 o 
   1   5   3      477.91      513.75      7.96 o 
   2   5   3      542.58      566.82      9.58 o 
   3   5   3      156.80      141.17      3.84 o 
   4   5   3      192.21      174.94      4.76 o 
   5   5   3      978.53      971.89     23.64 o 
   6   5   3       25.02       27.31      3.39 o 
   7   5   3      717.25      676.67     17.91 o 
   8   5   3        0.82       -1.16      4.62 o 
   9   5   3      243.57      238.20     12.70 o 
  10   5   3        7.40        4.62      6.99 o 
  -9   6   3      252.17      258.89     15.41 o 
  -8   6   3       34.26       34.70      7.40 o 
  -7   6   3      481.59      502.68     22.75 o 
  -6   6   3      295.53      302.33     11.58 o 
  -5   6   3     1016.88     1050.33     28.09 o 
  -4   6   3      314.37      292.27      8.60 o 
  -3   6   3      724.75      703.02     16.69 o 
  -2   6   3       69.24       59.34      3.47 o 
  -1   6   3     1748.69     1827.17     28.17 o 
   0   6   3      693.86      672.32     10.64 o 
   1   6   3     2051.90     2102.49     39.42 o 
   2   6   3       23.20       11.37      2.70 o 
   3   6   3     1233.28     1258.39     28.49 o 
   4   6   3       10.86       15.00      3.46 o 
   5   6   3     1082.88     1095.37     31.21 o 
   6   6   3       16.02       18.10      4.66 o 
   7   6   3      432.54      372.97     51.01 o 
   8   6   3      101.85       89.72      8.82 o 
   9   6   3        1.57       -6.47      6.47 o 
  10   6   3       10.53        8.07      7.51 o 
  -8   7   3      197.09      238.86     13.90 o 
  -7   7   3       98.76       96.56      8.78 o 
  -6   7   3      766.09      781.88     27.21 o 
  -5   7   3       23.24       23.41      4.32 o 
  -4   7   3     1474.74     1434.87     37.13 o 
  -3   7   3      644.63      604.21     14.94 o 
  -2   7   3     2143.96     2027.97     44.08 o 
  -1   7   3     1043.76     1030.83     23.56 o 
   0   7   3     1472.65     1460.30     25.01 o 
   1   7   3     1669.08     1668.50     37.25 o 
   2   7   3      385.48      395.52     16.43 o 
   3   7   3      853.23      863.16     27.00 o 
   4   7   3       99.24       82.54      6.33 o 
   5   7   3     1446.84     1442.89     60.92 o 
   6   7   3        0.26        5.38      5.43 o 
   7   7   3      374.13      369.63     26.42 o 
   8   7   3      267.16      239.45     16.15 o 
   9   7   3       47.92       53.55     12.84 o 
  10   7   3      103.47       76.33     15.41 o 
  -8   8   3       90.25       89.79     15.05 o 
  -7   8   3       17.58       32.61     14.68 o 
  -6   8   3      362.25      322.49     15.25 o 
  -5   8   3      488.77      436.68     24.22 o 
  -4   8   3      640.79      619.45     18.35 o 
  -3   8   3       90.16       90.20      5.78 o 
  -2   8   3      730.34      714.23     19.91 o 
  -1   8   3      391.51      419.63     13.55 o 
   0   8   3     3410.24     3447.13     75.23 o 
   1   8   3      660.25      646.13     17.01 o 
   2   8   3     2791.45     3047.88    115.88 o 
   3   8   3      885.59      869.55     31.29 o 
   4   8   3     2135.71     2144.51     57.72 o 
   5   8   3       44.70       40.98      5.78 o 
   6   8   3      678.33      727.46     24.87 o 
   7   8   3       88.20       75.52      7.53 o 
   8   8   3      441.15      452.40     17.49 o 
   9   8   3        0.96       -4.00      7.40 o 
  -7   9   3       30.08       18.10      7.73 o 
  -6   9   3       21.82        7.60      6.47 o 
  -5   9   3      214.53      197.21     11.94 o 
  -4   9   3       13.01        3.29      5.43 o 
  -3   9   3      123.40      109.33      8.25 o 
  -2   9   3      352.59      358.21     15.05 o 
  -1   9   3      191.77      191.21     10.63 o 
   0   9   3        2.45        1.04      4.37 o 
   1   9   3      825.54      858.29     24.80 o 
   2   9   3       25.47       23.59      4.22 o 
   3   9   3      677.24      704.03     19.70 o 
   4   9   3       59.52       62.45      6.46 o 
   5   9   3      516.91      537.77     23.74 o 
   6   9   3       42.06       51.61      6.91 o 
   7   9   3      367.71      373.83     19.41 o 
   8   9   3       29.09       27.52      8.82 o 
  -5  10   3      139.10      131.28     12.11 o 
  -4  10   3      105.08      111.84      9.30 o 
  -3  10   3      165.34      145.79     10.11 o 
  -2  10   3        5.82        8.93      5.95 o 
  -1  10   3      137.97      132.60      8.59 o 
   0  10   3       77.82       72.81     10.76 o 
   1  10   3      343.60      368.34     13.96 o 
   2  10   3        1.71        0.01      4.07 o 
   3  10   3       42.78       57.11      5.34 o 
   4  10   3        3.12       -4.28      5.95 o 
   5  10   3      163.17      144.99     11.80 o 
   6  10   3        9.22        9.30      9.17 o 
   7  10   3       83.33       75.43     10.86 o 
  -4  11   3       35.58       50.08     22.38 o 
  -3  11   3      300.07      307.54     15.57 o 
  -2  11   3       40.59       50.82      9.91 o 
  -1  11   3      407.04      443.22     16.52 o 
   0  11   3       68.76       53.27      7.19 o 
   1  11   3      473.12      526.21     18.45 o 
   2  11   3       63.60       50.72     13.94 o 
   3  11   3      253.26      316.33     16.81 o 
   4  11   3       15.18        1.47     10.64 o 
   5  11   3      281.79      280.59     17.03 o 
   6  11   3        2.29        0.73     11.74 o 
  -1  12   3        9.59        8.53      7.51 o 
   0  12   3      316.80      331.73     24.22 o 
   1  12   3       34.05       36.11      8.25 o 
   2  12   3      384.43      425.88     19.33 o 
   3  12   3       40.52       52.11     13.21 o 
  -4 -11   4      141.16      176.43     12.71 o 
  -3 -11   4       26.08       13.37      7.21 o 
  -2 -11   4      295.41      324.65     19.08 o 
  -1 -11   4       99.30       95.20      9.34 o 
   0 -11   4      350.21      351.53     28.26 o 
   1 -11   4      165.68      155.49      9.80 o 
   2 -11   4      147.19      155.46     11.90 o 
   3 -11   4       74.90       61.24      8.78 o 
  -6 -10   4       77.28       61.88     15.41 o 
  -5 -10   4       93.59       92.97     16.15 o 
  -4 -10   4      194.45      191.72      8.96 o 
  -3 -10   4      237.00      227.52     18.35 o 
  -2 -10   4      237.08      255.25     13.69 o 
  -1 -10   4       67.11       71.20      8.99 o 
   0 -10   4      264.72      273.11     12.11 o 
   1 -10   4      244.66      229.87     10.95 o 
   2 -10   4       54.53       75.70      7.39 o 
   3 -10   4       97.11      104.52      9.59 o 
   4 -10   4      142.23      144.87     11.15 o 
   5 -10   4        6.54        7.34     12.48 o 
  -7  -9   4       66.32       64.09      9.17 o 
  -6  -9   4       21.11        9.95     10.27 o 
  -5  -9   4       12.88       21.15      6.69 o 
  -4  -9   4       25.71       20.19      4.35 o 
  -3  -9   4      106.90       92.45     17.61 o 
  -2  -9   4        3.00       -0.49      4.72 o 
  -1  -9   4       71.79       64.95      6.18 o 
   0  -9   4        1.06        3.42      4.32 o 
   1  -9   4      549.14      494.07     17.09 o 
   2  -9   4        8.02        7.36      4.62 o 
   3  -9   4      391.82      390.76     37.09 o 
   4  -9   4        1.10       -1.10      6.97 o 
   5  -9   4      136.75      128.37      9.86 o 
   6  -9   4       23.08       16.88      7.27 o 
  -8  -8   4        9.93        9.78      8.44 o 
  -7  -8   4      244.17      225.10     13.46 o 
  -6  -8   4        0.85       -0.41      8.07 o 
  -5  -8   4      375.16      339.31     15.54 o 
  -4  -8   4       12.09       32.06      5.65 o 
  -3  -8   4      283.34      269.45     12.94 o 
  -2  -8   4        7.31       10.48      4.42 o 
  -1  -8   4      643.62      644.21     19.30 o 
   0  -8   4       21.85       12.16      4.08 o 
   1  -8   4      332.86      329.31     12.09 o 
   2  -8   4       20.75        7.92      7.06 o 
   3  -8   4      331.21      313.06     16.34 o 
   4  -8   4        0.42        1.33      4.62 o 
   5  -8   4       17.73       22.89      6.23 o 
   6  -8   4        4.47       15.03      6.47 o 
   7  -8   4       58.45       60.06      7.48 o 
  -9  -7   4      125.88      140.08      8.61 o 
  -8  -7   4      209.72      248.39     11.12 o 
  -7  -7   4      260.88      255.15     11.99 o 
  -6  -7   4      492.22      504.98     21.65 o 
  -5  -7   4      966.29      893.42     30.80 o 
  -4  -7   4      209.99      243.89     16.83 o 
  -3  -7   4      247.36      222.53      9.35 o 
  -2  -7   4      323.60      318.52     11.26 o 
  -1  -7   4     1689.42     1626.44     36.43 o 
   0  -7   4      497.14      474.09     12.72 o 
   1  -7   4      845.06      808.33     22.83 o 
   2  -7   4      163.81      125.87      6.83 o 
   3  -7   4     1349.18     1302.29     35.09 o 
   4  -7   4      224.38      196.68      8.15 o 
   5  -7   4      313.74      307.20     20.66 o 
   6  -7   4      279.97      258.77     17.02 o 
   7  -7   4      169.83      179.25      9.85 o 
   8  -7   4       83.09       74.42      9.82 o 
  -9  -6   4        2.23        1.20      4.99 o 
  -8  -6   4      219.45      239.08     10.31 o 
  -7  -6   4       33.85       39.24      5.97 o 
  -6  -6   4      870.99      888.03     24.80 o 
  -5  -6   4       43.66       37.36      4.19 o 
  -4  -6   4     1474.68     1532.22     48.87 o 
  -3  -6   4      530.92      484.31     12.48 o 
  -2  -6   4     3697.60     3735.11     92.16 o 
  -1  -6   4      138.94      110.53      5.12 o 
   0  -6   4     2918.78     2805.91     60.58 o 
   1  -6   4       90.50       74.98      4.23 o 
   2  -6   4     2712.04     2556.20     64.42 o 
   3  -6   4       11.25       12.26      2.56 o 
   4  -6   4     1438.35     1392.73     28.97 o 
   5  -6   4       22.48       15.40      4.33 o 
   6  -6   4     1115.47     1113.04     24.32 o 
   7  -6   4       11.68        7.10      6.47 o 
   8  -6   4      345.55      363.05     39.26 o 
   9  -6   4        0.07       -1.83      7.27 o 
  -9  -5   4       57.52       61.54      6.49 o 
  -8  -5   4       82.15       69.30      6.33 o 
  -7  -5   4      335.78      343.72     12.27 o 
  -6  -5   4        0.79       -2.17      3.80 o 
  -5  -5   4        1.66       -0.03      3.09 o 
  -4  -5   4       17.38       15.17      3.53 o 
  -3  -5   4      432.08      443.61      9.12 o 
  -2  -5   4       56.70       48.16      3.20 o 
  -1  -5   4     1847.52     1878.86     41.01 o 
   0  -5   4       24.30       22.37      1.91 o 
   1  -5   4     1393.35     1374.98     21.57 o 
   2  -5   4      358.92      374.96      7.07 o 
   3  -5   4     1842.89     1783.60     35.59 o 
   4  -5   4      414.46      423.37     13.42 o 
   5  -5   4      925.53      873.50     19.02 o 
   6  -5   4      315.02      310.83      9.12 o 
   7  -5   4      425.44      430.11     15.11 o 
   8  -5   4      139.88      138.27     10.63 o 
   9  -5   4      117.38       96.97     10.38 o 
 -10  -4   4       42.76       59.45     11.74 o 
  -9  -4   4      132.50      143.42      8.33 o 
  -8  -4   4      222.91      234.93     10.15 o 
  -7  -4   4      637.89      653.52     19.48 o 
  -6  -4   4       91.23       91.72      5.93 o 
  -5  -4   4      106.02      120.26      6.20 o 
  -4  -4   4      892.32      993.93     18.20 o 
  -3  -4   4      422.94      470.85      7.16 o 
  -2  -4   4       59.86       74.79      2.77 o 
  -1  -4   4      987.33     1099.56     21.88 o 
   0  -4   4       30.44       30.10      1.73 o 
   1  -4   4      254.67      305.33      5.68 o 
   2  -4   4       28.65       35.07      1.90 o 
   3  -4   4      442.73      465.92      8.99 o 
   4  -4   4        4.08        2.68      2.06 o 
   5  -4   4      572.75      572.02     12.01 o 
   6  -4   4       57.74       68.14      6.01 o 
   7  -4   4      291.33      312.32     10.61 o 
   8  -4   4       18.82       30.08      6.99 o 
   9  -4   4      127.79      133.54     10.64 o 
  10  -4   4        8.18        0.90      8.03 o 
 -10  -3   4       42.98       36.12      7.93 o 
  -9  -3   4      307.45      322.90     26.42 o 
  -8  -3   4      331.43      312.39     11.97 o 
  -7  -3   4     1009.00     1037.47     28.52 o 
  -6  -3   4      537.69      565.95     20.55 o 
  -5  -3   4      774.97      764.97     16.04 o 
  -4  -3   4        0.56        5.39      2.02 o 
  -3  -3   4     2377.17     2329.72     33.26 o 
  -2  -3   4      805.10      975.39     13.70 o 
  -1  -3   4     3668.82     3466.87     46.28 o 
   0  -3   4       57.13       55.67      2.22 o 
   1  -3   4     3518.01     3384.14     51.17 o 
   2  -3   4      244.88      251.57      4.93 o 
   3  -3   4      952.57      927.22     14.98 o 
   4  -3   4       21.05       24.17      2.70 o 
   5  -3   4      715.59      717.22     15.72 o 
   6  -3   4       20.11       17.96      3.61 o 
   7  -3   4      244.39      245.82      9.12 o 
   8  -3   4       25.55       25.08      5.36 o 
   9  -3   4      157.43      137.34     10.86 o 
  10  -3   4       63.75       67.10      9.59 o 
 -10  -2   4      198.18      211.80     13.46 o 
  -9  -2   4       45.60       42.66      9.91 o 
  -8  -2   4     1762.38     1784.41     50.40 o 
  -7  -2   4      465.43      464.77     12.88 o 
  -6  -2   4     2410.81     2399.67     47.33 o 
  -5  -2   4      311.80      317.51      5.62 o 
  -4  -2   4     4281.98     4221.14     59.69 o 
  -3  -2   4     1569.58     1688.38     25.69 o 
  -2  -2   4     7619.92     7085.11     89.84 o 
  -1  -2   4      901.61      875.64     11.71 o 
   0  -2   4    10466.27    10087.40    133.33 o 
   1  -2   4     1349.05     1314.59     21.67 o 
   2  -2   4     6303.07     6139.01     92.02 o 
   3  -2   4      586.27      504.15      8.65 o 
   4  -2   4    15377.00    15373.22    245.14 o 
   5  -2   4      385.00      343.07      8.62 o 
   6  -2   4      852.99      909.94     26.24 o 
   7  -2   4      315.93      312.79     10.35 o 
   8  -2   4      468.56      468.57     16.38 o 
   9  -2   4      163.53      173.02      9.99 o 
  10  -2   4      167.33      156.35     14.68 o 
  11  -2   4       16.84       23.12      9.34 o 
 -10  -1   4       75.72       76.85      9.30 o 
  -9  -1   4      126.37      128.52      8.09 o 
  -8  -1   4      226.73      215.41      8.19 o 
  -7  -1   4       82.84       76.58      4.85 o 
  -6  -1   4       76.26       87.97      3.36 o 
  -5  -1   4     2423.58     2465.96     40.56 o 
  -4  -1   4      716.60      803.72     12.99 o 
  -3  -1   4     3273.31     3104.91     46.69 o 
  -2  -1   4      270.52      235.45      4.17 o 
  -1  -1   4     5898.40     5759.69     80.96 o 
   0  -1   4     2236.07     2228.44     31.66 o 
   1  -1   4     2166.59     1903.71     25.86 o 
   2  -1   4     1408.67     1288.04     18.87 o 
   3  -1   4      935.53      799.09     12.19 o 
   4  -1   4    15394.35    15234.06    226.74 o 
   5  -1   4      797.65      734.86     16.30 o 
   6  -1   4     1255.98     1256.50     26.41 o 
   7  -1   4      401.22      449.00     46.32 o 
   8  -1   4      861.71      890.10     23.11 o 
   9  -1   4      128.28      138.21      8.75 o 
  10  -1   4      347.35      393.56     15.96 o 
  11  -1   4       47.73       56.31     10.11 o 
 -11   0   4       22.37       18.35     13.94 o 
 -10   0   4      101.55      113.06     11.28 o 
  -9   0   4      121.98      107.95      9.70 o 
  -8   0   4       16.43       19.02      4.80 o 
  -7   0   4        5.09        2.57      3.61 o 
  -6   0   4       99.61       96.35      4.68 o 
  -5   0   4      448.62      499.11      9.12 o 
  -4   0   4     1509.11     1738.80     25.28 o 
  -3   0   4      589.94      641.74      9.69 o 
  -2   0   4      805.83      950.05     14.81 o 
  -1   0   4     2066.39     2282.19     34.84 o 
   0   0   4       15.74       10.27      1.43 o 
   1   0   4     2167.50     2231.91     30.70 o 
   2   0   4     1455.44     1332.89     21.06 o 
   3   0   4     2134.98     2212.37     34.85 o 
   4   0   4       29.82       37.05      2.80 o 
   5   0   4     1085.99     1035.45     26.14 o 
   6   0   4       66.38       73.09      3.92 o 
   7   0   4     1025.32      951.53     23.93 o 
   8   0   4        1.67        2.80      3.91 o 
   9   0   4      583.05      585.33     17.06 o 
  10   0   4       27.00       26.71      6.49 o 
  11   0   4      191.06      188.92     13.75 o 
 -10   1   4        2.18        5.68      7.93 o 
  -9   1   4      414.33      451.85     20.22 o 
  -8   1   4       31.80       40.98      5.51 o 
  -7   1   4     1182.96     1214.88     28.12 o 
  -6   1   4        5.78        8.26      2.60 o 
  -5   1   4     1212.38     1143.98     19.23 o 
  -4   1   4     1157.06     1183.87     19.69 o 
  -3   1   4     1239.72     1166.55     17.01 o 
  -2   1   4     1488.94     1395.72     21.23 o 
  -1   1   4       54.62       57.52      3.69 o 
   0   1   4     1760.73     1656.87     22.86 o 
   1   1   4     1969.73     2052.23     31.82 o 
   2   1   4      429.22      345.04      6.42 o 
   3   1   4     2174.16     2292.73     35.58 o 
   4   1   4       10.73       15.26      1.70 o 
   5   1   4      556.77      568.48     14.75 o 
   6   1   4        7.80        7.11      2.55 o 
   7   1   4      231.25      236.68      8.89 o 
   8   1   4        0.72       -1.35      3.47 o 
   9   1   4      271.82      256.83     14.62 o 
  10   1   4        0.41        2.84      4.68 o 
  11   1   4       79.98       82.73      8.84 o 
 -10   2   4      243.54      275.77     16.34 o 
  -9   2   4       19.75       17.98      7.27 o 
  -8   2   4      642.84      714.46     21.12 o 
  -7   2   4      786.46      775.44     18.96 o 
  -6   2   4     2536.20     2570.03     56.04 o 
  -5   2   4     1770.33     1673.24     32.90 o 
  -4   2   4     2085.23     2008.72     32.75 o 
  -3   2   4     6054.50     5557.25     82.84 o 
  -2   2   4     5239.63     5203.21     73.12 o 
  -1   2   4     5940.92     5293.41     74.36 o 
   0   2   4     1223.26     1237.67     19.12 o 
   1   2   4     6783.49     6614.72     93.56 o 
   2   2   4     1340.33     1369.84     21.68 o 
   3   2   4     3894.93     3591.94     54.98 o 
   4   2   4     1169.77     1239.07     21.45 o 
   5   2   4     2056.15     1803.89     41.22 o 
   6   2   4      508.43      494.59     15.96 o 
   7   2   4      355.10      344.58     12.99 o 
   8   2   4       64.70       57.71      5.29 o 
   9   2   4      242.33      223.20      9.62 o 
  10   2   4       92.18       83.36      8.26 o 
  11   2   4       47.03       57.27      6.96 o 
 -10   3   4      281.19      257.63     16.88 o 
  -9   3   4       80.18       89.42     19.82 o 
  -8   3   4      309.44      290.08     11.38 o 
  -7   3   4      189.33      188.27      7.37 o 
  -6   3   4     1888.37     1825.80     46.01 o 
  -5   3   4      402.30      375.69     11.56 o 
  -4   3   4     2454.02     2326.03     49.59 o 
  -3   3   4     1443.94     1416.66     25.25 o 
  -2   3   4     8938.46     8643.20    121.05 o 
  -1   3   4      603.21      531.93      8.33 o 
   0   3   4     9823.09     9405.39    120.33 o 
   1   3   4     1737.49     1814.93     25.08 o 
   2   3   4    14194.64    14011.33    187.14 o 
   3   3   4      451.35      504.37      8.97 o 
   4   3   4     5133.59     4961.88     87.71 o 
   5   3   4       33.92       38.95      5.40 o 
   6   3   4     2746.45     2617.40     68.84 o 
   7   3   4        2.46        4.24      2.88 o 
   8   3   4      813.11      826.24     38.27 o 
   9   3   4        0.35       -4.07      4.38 o 
  10   3   4      411.82      403.35     19.49 o 
  11   3   4        0.07        3.00      5.60 o 
 -10   4   4       56.61       41.83     14.68 o 
  -9   4   4       20.25       10.27     10.27 o 
  -8   4   4        0.45       -3.34      5.11 o 
  -7   4   4      218.39      206.98     13.94 o 
  -6   4   4      240.28      241.46      9.01 o 
  -5   4   4      223.91      225.59      8.28 o 
  -4   4   4       12.46       14.27      2.46 o 
  -3   4   4     1437.15     1569.33     34.00 o 
  -2   4   4      162.22      201.06      4.01 o 
  -1   4   4       40.72       29.11      1.54 o 
   0   4   4      235.28      308.43      4.97 o 
   1   4   4     2419.78     2335.66     30.72 o 
   2   4   4      936.83     1171.64     16.66 o 
   3   4   4     2890.77     2852.18     41.25 o 
   4   4   4       88.61       92.34      3.96 o 
   5   4   4     3844.80     3792.78     74.92 o 
   6   4   4       81.06       75.00      4.66 o 
   7   4   4      907.15      901.18     22.79 o 
   8   4   4      252.16      251.45     11.29 o 
   9   4   4      563.64      553.63     19.35 o 
  10   4   4      124.09      124.66      9.82 o 
  11   4   4       81.30       82.40      7.68 o 
  -9   5   4      110.63      106.42     14.68 o 
  -8   5   4        3.61        7.89      5.97 o 
  -7   5   4      364.61      345.78     14.73 o 
  -6   5   4      787.12      751.42     21.16 o 
  -5   5   4      824.96      804.71     22.16 o 
  -4   5   4      418.47      393.92     10.27 o 
  -3   5   4     1187.87     1317.60     29.15 o 
  -2   5   4      227.72      199.75      5.51 o 
  -1   5   4      202.40      205.20      4.03 o 
   0   5   4      286.68      283.37      5.38 o 
   1   5   4       33.54       58.77      2.03 o 
   2   5   4       13.01       18.10      1.69 o 
   3   5   4       33.99       23.75      2.00 o 
   4   5   4       19.89       24.36      2.51 o 
   5   5   4      659.45      739.58     18.86 o 
   6   5   4      218.12      216.85      7.98 o 
   7   5   4      323.53      318.74     12.96 o 
   8   5   4        7.21       16.30      5.36 o 
   9   5   4      242.39      238.26     11.99 o 
  10   5   4       15.31        9.04      6.33 o 
  -9   6   4      191.15      236.71     14.31 o 
  -8   6   4      166.76      173.88     11.28 o 
  -7   6   4      318.68      316.89     14.50 o 
  -6   6   4       41.60       37.88      5.82 o 
  -5   6   4     1220.13     1148.46     30.34 o 
  -4   6   4        0.20       -3.34      3.34 o 
  -3   6   4     1542.47     1454.33     32.18 o 
  -2   6   4        8.67        7.46      2.27 o 
  -1   6   4     4734.23     4488.44     84.93 o 
   0   6   4      124.48      101.87      2.86 o 
   1   6   4     3275.13     3419.17     56.05 o 
   2   6   4      127.03      144.20      4.65 o 
   3   6   4      837.84      791.49     20.95 o 
   4   6   4       63.50       65.70      4.39 o 
   5   6   4     1168.04     1166.63     28.31 o 
   6   6   4       44.10       46.85      4.27 o 
   7   6   4      684.53      623.74     20.62 o 
   8   6   4        0.42       -1.16      5.78 o 
   9   6   4       58.72       61.39      7.48 o 
  10   6   4       27.47       20.62      8.55 o 
  -8   7   4      426.11      440.66     19.41 o 
  -7   7   4        4.23       14.13      9.91 o 
  -6   7   4      824.56      803.03     28.01 o 
  -5   7   4        7.72        6.81      4.37 o 
  -4   7   4     2308.30     2278.92     57.29 o 
  -3   7   4        1.23       -1.53      3.04 o 
  -2   7   4     3935.07     3685.53     90.14 o 
  -1   7   4      746.78      747.52     18.04 o 
   0   7   4     1683.10     1632.62     33.07 o 
   1   7   4     1048.19     1134.04     23.88 o 
   2   7   4     3363.26     3428.97     76.78 o 
   3   7   4        8.16        3.91      3.28 o 
   4   7   4     1154.06     1169.51     68.99 o 
   5   7   4      106.54      134.06     10.38 o 
   6   7   4      316.44      324.75     20.18 o 
   7   7   4      120.25      124.50     10.63 o 
   8   7   4      338.17      350.49     18.42 o 
   9   7   4        4.83       15.18      7.93 o 
  -7   8   4       18.75       17.80      6.65 o 
  -6   8   4       94.63       69.95      8.25 o 
  -5   8   4      360.76      375.87     16.06 o 
  -4   8   4      181.33      154.06      8.18 o 
  -3   8   4      498.95      516.44     15.80 o 
  -2   8   4      473.18      457.13     14.25 o 
  -1   8   4      848.08      889.00     21.24 o 
   0   8   4      123.04      146.00      7.63 o 
   1   8   4      400.53      426.54     12.67 o 
   2   8   4      769.16      801.47     20.15 o 
   3   8   4     1583.66     1486.99    111.04 o 
   4   8   4      644.20      668.08     21.33 o 
   5   8   4      312.30      295.99     12.70 o 
   6   8   4      363.13      378.29     29.72 o 
   7   8   4      321.16      317.77     17.38 o 
   8   8   4      360.91      370.66     19.72 o 
   9   8   4      104.30      101.93     13.47 o 
  -6   9   4       42.56       43.19      7.40 o 
  -5   9   4      115.57       94.42      8.98 o 
  -4   9   4       39.82       30.71      6.47 o 
  -3   9   4       35.42       27.99      9.32 o 
  -2   9   4        4.36       -2.13      5.11 o 
  -1   9   4      210.99      173.88     10.11 o 
   0   9   4        2.93        5.45      5.12 o 
   1   9   4      175.73      173.09      8.93 o 
   2   9   4       64.39       74.09      5.44 o 
   3   9   4      528.57      532.79     48.10 o 
   4   9   4       21.27       26.37      5.48 o 
   5   9   4       88.46      101.22      8.03 o 
   6   9   4       21.00       21.48      7.66 o 
   7   9   4      261.54      266.43     13.25 o 
   8   9   4        2.41       -0.44      7.73 o 
  -5  10   4      361.83      372.27     17.62 o 
  -4  10   4       28.87       35.92      7.51 o 
  -3  10   4      361.60      350.63     16.09 o 
  -2  10   4       23.79       31.32      9.91 o 
  -1  10   4      331.13      312.65     12.73 o 
   0  10   4      197.32      222.80     11.66 o 
   1  10   4      270.09      279.85     12.08 o 
   2  10   4       20.13       23.05      6.33 o 
   3  10   4      127.56      124.16      8.79 o 
   4  10   4        5.36       -0.28      5.48 o 
   5  10   4       65.44       47.51      7.18 o 
   6  10   4        6.33       10.88      7.51 o 
   7  10   4       98.63       51.92      9.59 o 
  -3  11   4      217.78      204.08     12.94 o 
  -2  11   4      361.00      360.43     17.38 o 
  -1  11   4      371.90      389.42     15.22 o 
   0  11   4      310.76      298.01     13.37 o 
   1  11   4      443.07      507.98     17.93 o 
   2  11   4      157.06      138.54     12.52 o 
   3  11   4      333.94      366.95     19.70 o 
   4  11   4       78.53       61.71     15.41 o 
   5  11   4      256.87      276.10     17.10 o 
  -1  12   4       36.23       38.16     11.74 o 
   0  12   4      356.47      399.29     16.49 o 
   1  12   4      107.16      128.92     11.08 o 
   2  12   4      223.42      255.40     22.75 o 
  -3 -11   5        0.42       -6.24      7.21 o 
  -2 -11   5      309.64      312.11     17.25 o 
  -1 -11   5        0.02       -2.20      8.07 o 
   0 -11   5      287.89      317.15     17.33 o 
   1 -11   5       37.18       43.37      9.07 o 
   2 -11   5      136.37      157.35     13.37 o 
  -5 -10   5       98.71      108.46     10.38 o 
  -4 -10   5       52.60       38.22      7.78 o 
  -3 -10   5      105.97      110.54     12.84 o 
  -2 -10   5      105.42       85.50      8.82 o 
  -1 -10   5      101.69      115.86     17.25 o 
   0 -10   5      140.01      134.06     10.90 o 
   1 -10   5      250.85      268.37     12.70 o 
   2 -10   5        2.11        8.66      5.67 o 
   3 -10   5      296.62      311.85     15.90 o 
   4 -10   5       35.84       29.72      8.30 o 
  -7  -9   5      112.19      104.27     10.63 o 
  -6  -9   5        4.60        3.18      6.99 o 
  -5  -9   5       87.25       74.13      8.78 o 
  -4  -9   5       18.07       20.17      4.41 o 
  -3  -9   5      158.92      121.92      7.20 o 
  -2  -9   5       27.63       25.32      6.23 o 
  -1  -9   5        1.55        0.00      8.07 o 
   0  -9   5       99.61      102.18      9.73 o 
   1  -9   5      297.29      273.37     11.69 o 
   2  -9   5       18.88       15.25      5.58 o 
   3  -9   5      280.86      274.87     12.29 o 
   4  -9   5        0.59        1.02      5.81 o 
   5  -9   5      114.34      105.93      9.86 o 
   6  -9   5        0.47       -4.40      7.27 o 
  -8  -8   5        1.05       -5.95      7.21 o 
  -7  -8   5      250.20      237.01     14.26 o 
  -6  -8   5       55.04       65.91      9.17 o 
  -5  -8   5      388.10      349.15     15.99 o 
  -4  -8   5       53.50       57.80      6.79 o 
  -3  -8   5     1365.55     1294.30     34.50 o 
  -2  -8   5       43.36       36.64      6.47 o 
  -1  -8   5      414.69      411.35     17.10 o 
   0  -8   5        1.42       -3.30      4.19 o 
   1  -8   5      654.24      618.42     18.89 o 
   2  -8   5        0.78        0.47      4.29 o 
   3  -8   5      401.99      411.67     14.70 o 
   4  -8   5        0.87        7.67      8.04 o 
   5  -8   5       86.19       79.18      8.30 o 
   6  -8   5        7.27       -1.64      6.47 o 
   7  -8   5       60.61       26.42     11.74 o 
  -8  -7   5      233.90      248.74     14.69 o 
  -7  -7   5       51.43       49.49     11.49 o 
  -6  -7   5      654.64      671.92     39.63 o 
  -5  -7   5       95.41       92.52     21.28 o 
  -4  -7   5      538.46      560.11     25.11 o 
  -3  -7   5      769.11      728.33     20.70 o 
  -2  -7   5     1218.23     1187.22     39.28 o 
  -1  -7   5      911.42      939.41     28.37 o 
   0  -7   5     1533.78     1568.98     35.50 o 
   1  -7   5      389.58      391.41     13.21 o 
   2  -7   5      867.23      875.01     24.71 o 
   3  -7   5      689.30      693.41     26.61 o 
   4  -7   5      598.83      616.38     30.77 o 
   5  -7   5      119.43      134.59      8.25 o 
   6  -7   5      283.49      280.25     14.50 o 
   7  -7   5      136.04      151.61     11.60 o 
   8  -7   5      194.93      185.30     13.46 o 
  -9  -6   5       16.30       22.60      5.75 o 
  -8  -6   5       51.95       34.16      5.93 o 
  -7  -6   5       84.20       76.38      6.49 o 
  -6  -6   5      468.56      444.67     14.67 o 
  -5  -6   5      358.19      366.72     12.55 o 
  -4  -6   5      184.28      191.01      8.18 o 
  -3  -6   5      563.19      573.27     16.76 o 
  -2  -6   5     1286.31     1252.16     40.84 o 
  -1  -6   5      111.37       98.43      5.04 o 
   0  -6   5     1017.13     1011.07     23.52 o 
   1  -6   5      616.68      582.08     14.90 o 
   2  -6   5     1195.39     1211.56     32.44 o 
   3  -6   5       41.71       37.21      4.56 o 
   4  -6   5     1002.78     1032.90     25.00 o 
   5  -6   5      232.35      214.78     12.60 o 
   6  -6   5      636.28      609.37     15.21 o 
   7  -6   5       37.56       42.55     12.84 o 
   8  -6   5      322.90      361.96     18.68 o 
   9  -6   5       26.12       28.19      8.78 o 
  -9  -5   5       79.48       68.41      7.05 o 
  -8  -5   5       20.60       16.84      5.18 o 
  -7  -5   5      100.06      101.26      6.91 o 
  -6  -5   5      181.52      163.17      8.18 o 
  -5  -5   5       41.03       39.17      4.51 o 
  -4  -5   5       33.48       27.32      4.54 o 
  -3  -5   5      607.12      620.91     15.30 o 
  -2  -5   5      530.10      555.07     13.73 o 
  -1  -5   5      770.61      831.26     19.41 o 
   0  -5   5      170.23      154.38      5.82 o 
   1  -5   5     1089.63     1093.03     25.04 o 
   2  -5   5       18.40       15.71      2.27 o 
   3  -5   5      326.02      319.80      7.66 o 
   4  -5   5        2.35       -1.26      2.10 o 
   5  -5   5      486.68      456.93     11.56 o 
   6  -5   5        2.53        1.33      3.75 o 
   7  -5   5      361.43      343.78     14.32 o 
   8  -5   5       16.73        3.27      9.91 o 
   9  -5   5      159.74      165.59     12.94 o 
 -10  -4   5       21.67       30.95      8.03 o 
  -9  -4   5      255.07      231.14     13.23 o 
  -8  -4   5       24.31       24.05      5.48 o 
  -7  -4   5      517.46      498.07     15.96 o 
  -6  -4   5        1.80        4.78      8.04 o 
  -5  -4   5       45.48       34.25      4.37 o 
  -4  -4   5      197.00      182.12      7.90 o 
  -3  -4   5      512.68      501.09     10.01 o 
  -2  -4   5      813.07      794.40     21.65 o 
  -1  -4   5     2068.28     2167.14     35.21 o 
   0  -4   5      136.73      104.14      3.62 o 
   1  -4   5     1560.41     1699.60     26.52 o 
   2  -4   5       71.66       80.89      2.81 o 
   3  -4   5      360.71      375.37      9.19 o 
   4  -4   5       91.14      105.61      4.57 o 
   5  -4   5      128.28      113.81      4.93 o 
   6  -4   5       68.73       52.28      4.87 o 
   7  -4   5      124.45      111.53      6.75 o 
   8  -4   5        0.06       -4.89      5.21 o 
   9  -4   5       91.61       64.01      9.59 o 
  10  -4   5       15.40       16.68     14.31 o 
 -10  -3   5       91.58      104.39     12.11 o 
  -9  -3   5      186.43      166.17     11.90 o 
  -8  -3   5      367.03      353.88     27.89 o 
  -7  -3   5     1272.29     1260.25     34.16 o 
  -6  -3   5     2195.65     2271.98     57.52 o 
  -5  -3   5     1451.44     1376.05     36.11 o 
  -4  -3   5     1507.54     1461.22     28.92 o 
  -3  -3   5     3180.45     2976.49     42.44 o 
  -2  -3   5     2790.55     2950.44     44.16 o 
  -1  -3   5     5848.49     5662.26     84.12 o 
   0  -3   5      247.19      224.65      4.55 o 
   1  -3   5     4152.25     3971.05     60.02 o 
   2  -3   5      422.86      440.00      8.84 o 
   3  -3   5     1175.17     1087.41     18.80 o 
   4  -3   5       41.31       45.75      3.07 o 
   5  -3   5      388.42      369.36     10.97 o 
   6  -3   5      808.84      742.57     22.83 o 
   7  -3   5      121.28      130.75      6.91 o 
   8  -3   5       15.93       11.49      5.21 o 
   9  -3   5      132.12      145.89      9.60 o 
  10  -3   5       55.96       54.36     10.11 o 
 -10  -2   5      150.34      158.58     12.64 o 
  -9  -2   5        8.19       25.44     14.31 o 
  -8  -2   5      445.30      441.86     19.41 o 
  -7  -2   5       55.57       46.11      5.24 o 
  -6  -2   5      786.50      813.95     19.80 o 
  -5  -2   5        2.95       -0.83      2.58 o 
  -4  -2   5     1807.96     1765.56     29.10 o 
  -3  -2   5      194.07      172.29      3.76 o 
  -2  -2   5    11589.03    11507.10    170.77 o 
  -1  -2   5      301.50      280.73      4.94 o 
   0  -2   5     7157.21     6754.08     94.33 o 
   1  -2   5        2.27        1.81      1.04 o 
   2  -2   5     6904.69     6373.48     95.79 o 
   3  -2   5       40.99       46.85      3.49 o 
   4  -2   5     5868.13     5456.42    121.56 o 
   5  -2   5       66.63       66.95      4.45 o 
   6  -2   5     3302.09     2985.68     78.53 o 
   7  -2   5       11.81       10.23      4.93 o 
   8  -2   5      562.75      573.60     25.35 o 
   9  -2   5        7.96        6.44      5.78 o 
  10  -2   5      211.94      214.87     15.05 o 
 -10  -1   5       91.68       98.28     10.55 o 
  -9  -1   5       85.43       86.26     16.15 o 
  -8  -1   5      324.97      303.19     12.16 o 
  -7  -1   5        1.06       -1.24      3.93 o 
  -6  -1   5        1.42        0.26      2.85 o 
  -5  -1   5      248.94      270.58      6.56 o 
  -4  -1   5        2.37       12.29      4.85 o 
  -3  -1   5      738.44      733.89     11.17 o 
  -2  -1   5     1624.05     2093.30     30.20 o 
  -1  -1   5     4283.19     4437.63     59.91 o 
   0  -1   5      287.68      368.28      5.84 o 
   1  -1   5     4750.98     4643.75     62.25 o 
   2  -1   5        1.79        1.35      0.95 o 
   3  -1   5     2410.24     2415.37     34.83 o 
   4  -1   5     1663.63     1706.63     34.46 o 
   5  -1   5     1490.19     1413.60     29.42 o 
   6  -1   5      153.95      149.12      7.14 o 
   7  -1   5      594.43      615.41     21.02 o 
   8  -1   5      225.71      218.57     14.39 o 
   9  -1   5      330.66      358.75     14.96 o 
  10  -1   5       93.74      105.32      9.01 o 
 -10   0   5       52.38       53.28     14.68 o 
  -9   0   5      287.96      282.11     19.08 o 
  -8   0   5      257.50      282.19     11.36 o 
  -7   0   5       12.07       20.01      4.37 o 
  -6   0   5      222.91      218.61      9.71 o 
  -5   0   5      816.64      920.32     25.42 o 
  -4   0   5       68.36       64.88      2.37 o 
  -3   0   5      184.75      207.05      4.10 o 
  -2   0   5     1569.36     1824.77     28.23 o 
  -1   0   5      549.68      681.10     10.89 o 
   0   0   5      217.32      241.26      4.14 o 
   1   0   5       16.46       23.93      1.39 o 
   2   0   5       27.80       43.92      1.96 o 
   3   0   5       91.90       95.49      2.81 o 
   4   0   5      325.61      391.88      8.18 o 
   5   0   5      325.18      290.06      8.25 o 
   6   0   5      288.35      275.72      9.52 o 
   7   0   5      348.39      311.58     10.72 o 
   8   0   5       21.52       13.18      5.83 o 
   9   0   5      420.71      422.09     15.78 o 
  10   0   5        0.31        2.84      5.78 o 
  11   0   5      192.97      171.12     11.26 o 
 -10   1   5       27.54       31.96      9.51 o 
  -9   1   5      644.40      673.58     34.86 o 
  -8   1   5       61.98       55.17     12.48 o 
  -7   1   5      543.16      568.28     17.76 o 
  -6   1   5       86.69       88.56      9.54 o 
  -5   1   5     3195.57     3103.81     75.91 o 
  -4   1   5        5.10       10.05      1.97 o 
  -3   1   5     4055.50     3827.78     57.49 o 
  -2   1   5      137.75      154.70      3.39 o 
  -1   1   5     3336.71     3159.34     45.10 o 
   0   1   5      665.31      831.60     16.42 o 
   1   1   5     3929.81     3896.40     55.76 o 
   2   1   5      103.58      149.96      3.74 o 
   3   1   5     1757.06     1806.74     28.60 o 
   4   1   5      112.63      108.01      3.66 o 
   5   1   5      595.87      615.15     16.13 o 
   6   1   5        4.18        1.05      3.04 o 
   7   1   5      123.41      115.80      6.32 o 
   8   1   5        3.56       -2.03      3.99 o 
   9   1   5      153.38      159.85      9.15 o 
  10   1   5        0.14       -4.75      4.75 o 
  11   1   5       73.47       61.43      8.31 o 
 -10   2   5      241.26      277.35     16.58 o 
  -9   2   5       30.04       29.54      8.25 o 
  -8   2   5     1314.30     1231.51     58.71 o 
  -7   2   5       29.61       29.10      5.95 o 
  -6   2   5     1531.81     1474.55     46.95 o 
  -5   2   5       20.71       27.38      3.58 o 
  -4   2   5     4435.59     4237.91     89.00 o 
  -3   2   5      576.59      586.82      9.81 o 
  -2   2   5     5108.91     4531.51     67.80 o 
  -1   2   5        7.03        8.48      1.30 o 
   0   2   5     6809.66     6591.39     88.80 o 
   1   2   5     2631.32     2609.80     37.76 o 
   2   2   5     6024.09     5759.62     93.76 o 
   3   2   5     1084.34      995.14     17.09 o 
   4   2   5     3481.67     3315.51     65.48 o 
   5   2   5     1154.73     1111.07     26.66 o 
   6   2   5     1196.16     1114.33     31.61 o 
   7   2   5      107.88      104.10      7.03 o 
   8   2   5      504.18      469.45     18.25 o 
   9   2   5      187.55      186.09      9.16 o 
  10   2   5      127.92      126.38      8.32 o 
  11   2   5       16.31       14.58      6.31 o 
 -10   3   5       57.90       46.97     14.68 o 
  -9   3   5       13.51       16.15     11.74 o 
  -8   3   5      236.80      234.12     19.82 o 
  -7   3   5        1.59       -0.44      5.11 o 
  -6   3   5      279.64      271.11      9.69 o 
  -5   3   5      561.87      560.81     16.07 o 
  -4   3   5     1025.21     1045.70     23.37 o 
  -3   3   5     1618.64     1493.74     29.06 o 
  -2   3   5     1234.81     1255.31     19.70 o 
  -1   3   5     7066.27     6996.64     98.37 o 
   0   3   5     1880.01     2000.95     27.62 o 
   1   3   5     3467.06     3402.22     44.38 o 
   2   3   5     6210.71     6508.14     92.35 o 
   3   3   5     3430.40     3178.56     52.60 o 
   4   3   5     3166.14     3120.44     69.33 o 
   5   3   5      553.85      529.09     14.29 o 
   6   3   5     1490.15     1452.17     40.22 o 
   7   3   5      875.22      885.86     26.54 o 
   8   3   5      591.28      593.47     28.31 o 
   9   3   5       72.15       73.17      6.68 o 
  10   3   5      337.61      336.41     16.02 o 
  11   3   5       70.78       91.01     16.88 o 
  -9   4   5       82.37       98.34     15.41 o 
  -8   4   5       46.32       41.83     11.01 o 
  -7   4   5       20.40        5.14      8.07 o 
  -6   4   5       92.81      100.73      6.79 o 
  -5   4   5       77.16       76.20      4.85 o 
  -4   4   5      139.19      139.06      6.14 o 
  -3   4   5      533.53      557.55     12.00 o 
  -2   4   5      134.71      118.15      4.03 o 
  -1   4   5      330.00      332.94      5.94 o 
   0   4   5     1089.35     1058.80     15.25 o 
   1   4   5      707.50      729.30     10.52 o 
   2   4   5       64.03       86.92      2.73 o 
   3   4   5      904.56      859.64     18.48 o 
   4   4   5       74.27       68.90      4.76 o 
   5   4   5      400.99      354.85     10.69 o 
   6   4   5        5.89        4.21      3.04 o 
   7   4   5      948.32      954.02     28.52 o 
   8   4   5        2.36       -4.48      4.53 o 
   9   4   5      354.48      374.01     15.53 o 
  10   4   5       20.49       18.74      5.85 o 
  -9   5   5      283.21      331.73     24.95 o 
  -8   5   5        1.14        2.20      9.54 o 
  -7   5   5      581.32      603.33     22.01 o 
  -6   5   5      358.48      366.08     15.25 o 
  -5   5   5      767.01      766.17     21.31 o 
  -4   5   5     1258.36     1239.25     32.17 o 
  -3   5   5     1364.95     1428.33     28.27 o 
  -2   5   5      841.70      761.63     15.87 o 
  -1   5   5      338.57      365.32      7.50 o 
   0   5   5       52.86       39.60      1.80 o 
   1   5   5      987.01     1104.82     15.38 o 
   2   5   5      310.18      287.84      6.40 o 
   3   5   5      740.95      757.94     18.44 o 
   4   5   5       45.76       47.64      3.52 o 
   5   5   5      339.24      322.10     10.32 o 
   6   5   5       60.56       64.95      4.76 o 
   7   5   5      502.04      468.50     16.79 o 
   8   5   5        0.15        6.66      5.36 o 
   9   5   5      241.24      198.08     15.03 o 
  10   5   5       29.08       35.13      7.43 o 
  -8   6   5      385.31      369.89     25.69 o 
  -7   6   5      216.71      211.24     16.88 o 
  -6   6   5      355.04      360.68     15.25 o 
  -5   6   5      480.01      434.38     13.81 o 
  -4   6   5      943.59      923.13     25.12 o 
  -3   6   5      317.48      318.20      9.34 o 
  -2   6   5     1342.01     1276.12     25.71 o 
  -1   6   5     1299.77     1199.00     24.38 o 
   0   6   5     1417.00     1405.62     22.76 o 
   1   6   5     2048.31     2016.61     31.91 o 
   2   6   5      295.25      294.13      7.72 o 
   3   6   5     2199.68     2128.02     43.26 o 
   4   6   5       39.56       42.06      4.77 o 
   5   6   5      818.98      796.81     20.70 o 
   6   6   5       11.73        8.35      4.62 o 
   7   6   5      768.90      780.79     24.98 o 
   8   6   5        3.14        5.29      5.29 o 
   9   6   5      168.27      175.40     10.87 o 
  10   6   5       99.67      104.86      9.56 o 
  -8   7   5      215.42      196.69     19.08 o 
  -7   7   5       50.55       48.68      7.73 o 
  -6   7   5      299.20      280.20     13.46 o 
  -5   7   5       12.65       13.08      5.64 o 
  -4   7   5     1174.67     1151.92     30.77 o 
  -3   7   5      708.87      666.94     19.19 o 
  -2   7   5     1919.15     1879.30     41.51 o 
  -1   7   5       31.31       33.57      3.91 o 
   0   7   5     2247.01     2271.65     45.18 o 
   1   7   5      266.60      282.62     11.55 o 
   2   7   5     4337.35     4199.31     82.66 o 
   3   7   5      195.42      198.37      8.18 o 
   4   7   5     2335.42     2238.66     70.23 o 
   5   7   5      257.15      231.46      8.95 o 
   6   7   5     1162.80     1119.74     33.30 o 
   7   7   5        8.68       18.12      5.93 o 
   8   7   5      288.20      318.84     14.52 o 
   9   7   5        4.47        8.50      7.93 o 
  -7   8   5       72.52       62.93      8.98 o 
  -6   8   5       21.65        3.55      6.47 o 
  -5   8   5       78.45       76.86      7.93 o 
  -4   8   5       13.91        6.47      5.64 o 
  -3   8   5      660.85      654.14     27.11 o 
  -2   8   5        2.97        1.20      3.99 o 
  -1   8   5      228.75      222.27      7.95 o 
   0   8   5      372.42      352.48     11.31 o 
   1   8   5      418.59      450.31     16.09 o 
   2   8   5       79.08       68.04      4.91 o 
   3   8   5      981.49      931.03     34.86 o 
   4   8   5       27.00       24.30      7.71 o 
   5   8   5      766.91      763.13     30.05 o 
   6   8   5      181.44      185.75     12.94 o 
   7   8   5      307.50      332.77     18.14 o 
   8   8   5       93.66       96.18     11.15 o 
  -6   9   5       53.13       65.13      8.98 o 
  -5   9   5       89.09       82.03     13.58 o 
  -4   9   5       75.50       70.81     13.21 o 
  -3   9   5      144.71      132.85     12.11 o 
  -2   9   5      160.38      163.42      8.57 o 
  -1   9   5      127.42      114.85      9.85 o 
   0   9   5       24.37       24.33      4.98 o 
   1   9   5      105.27       94.89      6.91 o 
   2   9   5       25.76       22.51      6.88 o 
   3   9   5      369.04      329.49     23.02 o 
   4   9   5       10.91       12.15      5.33 o 
   5   9   5       65.36       63.53      7.05 o 
   6   9   5        0.36        6.75      5.48 o 
   7   9   5      138.49      129.14      9.85 o 
   8   9   5        7.05       10.99      8.55 o 
  -5  10   5      369.53      415.40     25.69 o 
  -4  10   5       15.91        9.20     10.64 o 
  -3  10   5      513.99      529.82     21.01 o 
  -2  10   5        0.32        1.02      6.69 o 
  -1  10   5      504.79      481.59     20.55 o 
   0  10   5        1.31       -1.76      5.19 o 
   1  10   5      450.64      456.22     16.25 o 
   2  10   5        4.34       -3.91      6.65 o 
   3  10   5      457.92      442.88     21.42 o 
   4  10   5       12.13        2.17      5.78 o 
   5  10   5      163.44      171.39     12.71 o 
   6  10   5        1.87       -2.99      6.20 o 
  -3  11   5       23.32       26.72      8.78 o 
  -2  11   5      426.41      466.36     17.55 o 
  -1  11   5       64.42       67.49      9.07 o 
   0  11   5      483.88      527.88     29.53 o 
   1  11   5      126.55      162.91     15.22 o 
   2  11   5      444.84      472.35     22.68 o 
   3  11   5      146.22      166.01     15.78 o 
   4  11   5      348.20      349.71     45.87 o 
   5  11   5       93.63      108.59      9.85 o 
  -1 -11   6       59.54       62.50     10.11 o 
   0 -11   6      154.18      169.18     13.23 o 
  -4 -10   6       26.19        9.52     15.41 o 
  -3 -10   6       24.79       23.24      9.17 o 
  -2 -10   6       46.49       53.97      8.82 o 
  -1 -10   6      106.23       98.38     14.68 o 
   0 -10   6       21.55       15.78      7.27 o 
   1 -10   6       51.70       49.10      9.30 o 
   2 -10   6       15.18        8.61      8.07 o 
   3 -10   6      254.84      265.53     16.91 o 
   4 -10   6        0.11        2.94     11.01 o 
  -6  -9   6       27.02       18.23      8.03 o 
  -5  -9   6      144.82      133.79     14.68 o 
  -4  -9   6        1.21        8.86      4.66 o 
  -3  -9   6      128.85      122.65      7.45 o 
  -2  -9   6        1.68        2.57      6.23 o 
  -1  -9   6      109.05      108.55     15.41 o 
   0  -9   6        0.50       -1.64      6.47 o 
   1  -9   6      164.35      155.61     11.60 o 
   2  -9   6        7.41        5.11      6.99 o 
   3  -9   6      169.95      161.90      9.85 o 
   4  -9   6        0.24       -3.17      5.64 o 
   5  -9   6      132.92      125.02     12.11 o 
  -7  -8   6      165.20      180.10     12.19 o 
  -6  -8   6      120.66      124.12     10.63 o 
  -5  -8   6      332.88      322.19     15.82 o 
  -4  -8   6      197.47      206.14     18.32 o 
  -3  -8   6      820.97      790.29     22.78 o 
  -2  -8   6       39.03       30.96      8.81 o 
  -1  -8   6      302.93      285.33     14.21 o 
   0  -8   6       58.10       48.30      9.17 o 
   1  -8   6      792.94      752.85     39.63 o 
   2  -8   6      119.46      110.57      7.72 o 
   3  -8   6      258.29      256.05     13.51 o 
   4  -8   6       26.51       13.62      9.44 o 
   5  -8   6      270.87      278.65     28.14 o 
   6  -8   6       50.57       46.97     12.48 o 
  -8  -7   6      116.55       94.01      7.76 o 
  -7  -7   6       21.74       11.30      5.75 o 
  -6  -7   6      311.48      311.28     14.55 o 
  -5  -7   6        1.86        3.36      6.16 o 
  -4  -7   6      965.77     1042.15     28.40 o 
  -3  -7   6       66.86       64.23      5.06 o 
  -2  -7   6      994.34     1038.02     28.32 o 
  -1  -7   6      121.79       99.64     18.35 o 
   0  -7   6     1616.80     1656.87     77.43 o 
   1  -7   6       18.31       31.86      4.72 o 
   2  -7   6     1041.36     1048.95     29.35 o 
   3  -7   6       15.14       23.05      5.05 o 
   4  -7   6      681.90      689.45     21.30 o 
   5  -7   6       64.13       65.38      8.98 o 
   6  -7   6      329.64      316.80     17.63 o 
   7  -7   6       22.55       27.89     11.01 o 
  -8  -6   6       48.78       44.27     11.47 o 
  -7  -6   6       62.60       52.95      6.20 o 
  -6  -6   6       75.83       66.68      6.20 o 
  -5  -6   6      266.80      249.51     10.45 o 
  -4  -6   6       38.40       28.81      4.51 o 
  -3  -6   6        1.60        3.26      4.57 o 
  -2  -6   6       52.21       53.73      4.51 o 
  -1  -6   6      468.05      444.09     17.62 o 
   0  -6   6      159.84      152.11      7.85 o 
   1  -6   6      820.89      812.21     22.90 o 
   2  -6   6       81.56       83.58      5.67 o 
   3  -6   6      447.38      498.41     15.98 o 
   4  -6   6      349.39      354.05     12.87 o 
   5  -6   6      371.42      410.65     14.86 o 
   6  -6   6      214.82      213.74     11.28 o 
   7  -6   6      135.47      142.08      9.67 o 
   8  -6   6      155.89      171.37     12.97 o 
  -9  -5   6      105.42       93.76      9.82 o 
  -8  -5   6       92.03      109.00      7.90 o 
  -7  -5   6      133.17      127.93      7.76 o 
  -6  -5   6      265.52      248.95     11.80 o 
  -5  -5   6      631.27      600.92     18.21 o 
  -4  -5   6       18.18       19.01      3.94 o 
  -3  -5   6       41.10       48.65      3.79 o 
  -2  -5   6      178.25      197.78      6.86 o 
  -1  -5   6      244.54      238.21      7.77 o 
   0  -5   6       73.46       74.13      6.57 o 
   1  -5   6      626.31      619.51     15.64 o 
   2  -5   6       60.95       60.74      4.80 o 
   3  -5   6      233.37      231.15      9.46 o 
   4  -5   6        6.54        7.87      3.17 o 
   5  -5   6      273.23      269.17      9.68 o 
   6  -5   6        0.68       -3.97      3.97 o 
   7  -5   6      246.09      264.58     12.89 o 
   8  -5   6        0.34        0.85      6.24 o 
   9  -5   6      112.66      114.47     11.94 o 
  -9  -4   6      221.38      235.69     23.85 o 
  -8  -4   6       17.23       11.54      6.35 o 
  -7  -4   6      385.14      393.12     14.10 o 
  -6  -4   6       59.14       53.60     11.94 o 
  -5  -4   6     1146.48     1138.62     30.89 o 
  -4  -4   6      110.21      105.86      7.48 o 
  -3  -4   6      561.02      562.43     16.42 o 
  -2  -4   6      191.03      191.21      5.95 o 
  -1  -4   6     1419.94     1375.38     27.57 o 
   0  -4   6       86.87      100.95      4.65 o 
   1  -4   6     1596.76     1619.84     35.92 o 
   2  -4   6       66.03       62.52      3.19 o 
   3  -4   6      868.97      850.95     18.30 o 
   4  -4   6       39.13       43.02      3.56 o 
   5  -4   6      180.97      183.89     11.86 o 
   6  -4   6        5.83       -1.90      4.01 o 
   7  -4   6      150.89      161.01      9.88 o 
   8  -4   6        4.87       -5.39      5.90 o 
   9  -4   6       58.71       74.39     10.38 o 
 -10  -3   6      106.18      104.52     10.86 o 
  -9  -3   6       23.30       18.03      9.91 o 
  -8  -3   6      374.87      392.08     17.90 o 
  -7  -3   6      165.80      167.58      8.71 o 
  -6  -3   6     2595.09     2504.75     63.58 o 
  -5  -3   6      951.28      960.83     26.40 o 
  -4  -3   6     2920.80     2854.64     71.27 o 
  -3  -3   6      699.95      699.07     13.67 o 
  -2  -3   6     2953.79     2836.14     54.56 o 
  -1  -3   6     1684.08     1666.21     32.75 o 
   0  -3   6     4082.13     4052.74     60.70 o 
   1  -3   6     1144.85     1101.92     17.76 o 
   2  -3   6     2553.98     2598.76     40.03 o 
   3  -3   6     1011.04      975.05     20.46 o 
   4  -3   6     1111.35     1104.98     27.93 o 
   5  -3   6      300.47      273.98     13.45 o 
   6  -3   6     2183.23     2048.81     79.29 o 
   7  -3   6      149.30      145.39      9.16 o 
   8  -3   6      153.73      166.66     10.15 o 
   9  -3   6       74.52       94.00      8.73 o 
  10  -3   6       83.78       79.70     10.86 o 
 -10  -2   6      123.98       99.50     10.55 o 
  -9  -2   6       35.52       48.35      8.98 o 
  -8  -2   6      124.96      127.21     17.98 o 
  -7  -2   6      216.42      220.47     12.64 o 
  -6  -2   6      737.73      746.82     20.13 o 
  -5  -2   6      104.01       98.70      5.04 o 
  -4  -2   6      368.46      386.89     10.71 o 
  -3  -2   6     1657.31     1629.90     29.33 o 
  -2  -2   6     1433.88     1438.16     24.26 o 
  -1  -2   6      998.81      875.48     14.38 o 
   0  -2   6     1399.17     1378.90     19.29 o 
   1  -2   6     1524.93     1453.04     20.32 o 
   2  -2   6     2619.77     2628.35     40.45 o 
   3  -2   6      424.33      399.36      8.72 o 
   4  -2   6     1419.72     1376.71     44.49 o 
   5  -2   6      124.54      133.12      7.94 o 
   6  -2   6     4544.87     4327.93    112.08 o 
   7  -2   6       93.03       97.36      7.76 o 
   8  -2   6      392.68      417.33     16.22 o 
   9  -2   6       25.25       24.17      6.63 o 
  10  -2   6      210.83      215.56     12.54 o 
 -10  -1   6       70.88       84.30     11.28 o 
  -9  -1   6        8.02        1.16      7.71 o 
  -8  -1   6      123.50      147.07     11.15 o 
  -7  -1   6      166.45      159.72     12.39 o 
  -6  -1   6       15.75       12.46      3.86 o 
  -5  -1   6       14.54       16.98      3.08 o 
  -4  -1   6       23.87       24.92      3.96 o 
  -3  -1   6     1386.64     1541.84     27.79 o 
  -2  -1   6      583.94      748.24     14.60 o 
  -1  -1   6     1546.25     1608.82     23.88 o 
   0  -1   6      106.57      146.79      3.19 o 
   1  -1   6     2273.90     2304.64     31.60 o 
   2  -1   6        5.50        4.14      1.23 o 
   3  -1   6     1227.51     1185.38     17.94 o 
   4  -1   6      109.08      115.50      4.92 o 
   5  -1   6      808.17      780.67     17.75 o 
   6  -1   6      298.13      263.57      9.58 o 
   7  -1   6      424.74      424.63     15.79 o 
   8  -1   6        2.39       -0.46      5.36 o 
   9  -1   6      305.54      307.60     14.54 o 
  10  -1   6       15.77        8.63      7.05 o 
 -10   0   6        0.58        8.92      8.27 o 
  -9   0   6      313.01      316.83     17.33 o 
  -8   0   6       47.90       58.02      7.73 o 
  -7   0   6      660.94      656.32     25.69 o 
  -6   0   6       16.31       17.11      5.43 o 
  -5   0   6      893.67      911.28     31.19 o 
  -4   0   6       77.90       59.05      4.23 o 
  -3   0   6      631.89      633.45     13.77 o 
  -2   0   6     2100.12     2163.47     35.84 o 
  -1   0   6      290.94      328.90      5.81 o 
   0   0   6     1278.31     1338.60     18.94 o 
   1   0   6       28.89       40.40      1.99 o 
   2   0   6      223.55      249.79      5.32 o 
   3   0   6      456.69      504.79      9.33 o 
   4   0   6        1.60        1.83      2.38 o 
   5   0   6      541.85      546.43     13.16 o 
   6   0   6       15.27        9.34      3.64 o 
   7   0   6      197.19      201.20      8.88 o 
   8   0   6        3.43        1.26      5.83 o 
   9   0   6      161.16      156.04     11.65 o 
  10   0   6        0.80       -5.03      6.49 o 
 -10   1   6      113.79      120.36     18.35 o 
  -9   1   6      270.60      298.70     25.69 o 
  -8   1   6      301.41      294.30     24.22 o 
  -7   1   6      181.46      199.69     11.80 o 
  -6   1   6     1067.66     1053.28     35.29 o 
  -5   1   6     2102.51     2019.35     62.77 o 
  -4   1   6     2894.62     2902.56     71.99 o 
  -3   1   6     3066.11     2885.11     55.99 o 
  -2   1   6     1059.00     1016.05     16.32 o 
  -1   1   6     6475.97     6033.87     81.43 o 
   0   1   6     1451.92     1511.70     27.66 o 
   1   1   6     3270.95     3109.19     45.11 o 
   2   1   6       52.56       63.16      2.14 o 
   3   1   6     3134.02     2950.00     49.15 o 
   4   1   6       88.95       98.67      6.78 o 
   5   1   6     1446.93     1331.16     31.59 o 
   6   1   6      152.63      153.03      7.12 o 
   7   1   6      449.63      432.37     18.01 o 
   8   1   6       69.41       66.46      6.22 o 
   9   1   6       79.75       83.16      8.69 o 
  10   1   6       13.15       10.45      5.82 o 
 -10   2   6      165.35      161.46     20.55 o 
  -9   2   6        3.19       -8.81     10.27 o 
  -8   2   6      693.10      633.37     35.96 o 
  -7   2   6      228.65      236.51     12.64 o 
  -6   2   6      890.80      833.05     28.80 o 
  -5   2   6      134.55      122.93      8.30 o 
  -4   2   6     4088.33     3951.39     97.08 o 
  -3   2   6      132.95      118.31      4.54 o 
  -2   2   6     3899.33     3813.41     54.59 o 
  -1   2   6      209.02      210.58      4.52 o 
   0   2   6     9226.17     8967.13    120.44 o 
   1   2   6       27.56       29.26      1.94 o 
   2   2   6     6072.44     5763.38     82.10 o 
   3   2   6       60.15       64.25      3.08 o 
   4   2   6     5636.42     5374.25    117.76 o 
   5   2   6        5.01        2.26      2.98 o 
   6   2   6     1870.69     1890.57     51.17 o 
   7   2   6       41.79       37.66      5.78 o 
   8   2   6      805.81      791.92     21.54 o 
   9   2   6        6.05        1.66      4.71 o 
  10   2   6      175.52      194.73     10.27 o 
  -9   3   6       14.21       13.94     12.48 o 
  -8   3   6      106.59       97.61     13.94 o 
  -7   3   6       89.93       95.41     12.48 o 
  -6   3   6       12.60        5.91      5.11 o 
  -5   3   6      654.06      601.45     29.72 o 
  -4   3   6      375.52      429.92     12.92 o 
  -3   3   6      600.24      572.52     12.25 o 
  -2   3   6       83.55       90.78      3.64 o 
  -1   3   6     2282.09     2416.05     35.10 o 
   0   3   6      665.06      744.90     11.80 o 
   1   3   6      362.98      314.02      5.94 o 
   2   3   6      662.80      713.91     11.56 o 
   3   3   6     2161.97     2052.40     41.36 o 
   4   3   6     1469.20     1360.15     31.97 o 
   5   3   6     1377.28     1355.47     37.49 o 
   6   3   6      336.31      277.35     11.56 o 
   7   3   6     1007.78     1015.48     30.04 o 
   8   3   6      197.78      169.64     11.79 o 
   9   3   6      236.95      268.53     11.73 o 
  10   3   6      141.78      143.47      9.05 o 
  -9   4   6      129.08      110.82     16.15 o 
  -8   4   6      110.87      122.56     14.68 o 
  -7   4   6       82.54       72.66     12.48 o 
  -6   4   6        3.69       -0.73      7.34 o 
  -5   4   6      438.90      391.28     21.65 o 
  -4   4   6      977.28      941.38     25.10 o 
  -3   4   6      634.78      651.89     13.95 o 
  -2   4   6      203.39      193.74      7.41 o 
  -1   4   6     1010.78     1245.06     22.98 o 
   0   4   6       50.78       54.42      2.09 o 
   1   4   6       22.22       27.23      1.75 o 
   2   4   6       43.95       48.68      2.54 o 
   3   4   6      107.14      110.18      4.71 o 
   4   4   6        2.20        2.12      2.41 o 
   5   4   6       51.69       47.52      4.22 o 
   6   4   6       34.80       48.38      4.53 o 
   7   4   6      539.18      529.42     18.35 o 
   8   4   6       70.36       85.89      7.85 o 
   9   4   6      218.68      223.83     12.40 o 
  10   4   6        0.30        2.93      5.72 o 
  -9   5   6      273.41      322.92     25.69 o 
  -8   5   6       31.08       32.29     11.74 o 
  -7   5   6      476.45      470.44     27.89 o 
  -6   5   6      124.03       99.08     13.21 o 
  -5   5   6      793.19      755.80     21.15 o 
  -4   5   6      544.12      556.86     16.49 o 
  -3   5   6     2225.04     2067.59     40.33 o 
  -2   5   6      318.47      298.55      7.92 o 
  -1   5   6     1972.68     1942.20     38.09 o 
   0   5   6      147.90      142.11      3.69 o 
   1   5   6     3093.22     3053.49     47.39 o 
   2   5   6      321.77      295.34      7.55 o 
   3   5   6     1405.85     1367.47     32.38 o 
   4   5   6        3.33        7.67      9.42 o 
   5   5   6      315.28      286.87      9.88 o 
   6   5   6       31.53       30.32      4.39 o 
   7   5   6      518.33      477.96     19.24 o 
   8   5   6        1.46        7.70      5.58 o 
   9   5   6      254.73      235.02     12.82 o 
  10   5   6        1.49        3.35      6.53 o 
  -8   6   6      270.97      265.68     22.75 o 
  -7   6   6       23.61       16.88     10.27 o 
  -6   6   6     1137.57     1099.41     52.11 o 
  -5   6   6        2.02       -4.09      4.91 o 
  -4   6   6     1359.20     1371.22     35.83 o 
  -3   6   6       93.72       94.97      5.51 o 
  -2   6   6     3047.03     3068.06     59.08 o 
  -1   6   6      170.65      170.04      6.15 o 
   0   6   6     3675.07     3556.63     69.24 o 
   1   6   6     2060.25     2130.69     36.23 o 
   2   6   6     1109.83     1086.98     23.57 o 
   3   6   6     1398.46     1413.44     29.96 o 
   4   6   6     1699.36     1590.24     52.54 o 
   5   6   6       95.05       86.22      6.46 o 
   6   6   6      335.72      329.89     14.27 o 
   7   6   6      146.78      167.45      9.75 o 
   8   6   6       58.33       70.20      9.80 o 
   9   6   6      108.78      117.82      9.73 o 
  -7   7   6       62.29       63.85     13.21 o 
  -6   7   6      108.87      109.98     14.68 o 
  -5   7   6      101.52      102.62      8.46 o 
  -4   7   6      282.02      269.11     12.85 o 
  -3   7   6      756.90      754.67     21.59 o 
  -2   7   6      655.35      628.28     16.10 o 
  -1   7   6      851.56      873.29     19.32 o 
   0   7   6     1335.06     1283.49     27.01 o 
   1   7   6      535.73      605.38     16.21 o 
   2   7   6      465.41      477.98     13.87 o 
   3   7   6      112.59      116.41      6.28 o 
   4   7   6     1251.56     1221.21     35.71 o 
   5   7   6      697.31      659.69     21.58 o 
   6   7   6      645.39      647.87     26.17 o 
   7   7   6       96.16      108.92     14.26 o 
   8   7   6      238.56      266.35     13.51 o 
   9   7   6       68.19       71.72      9.01 o 
  -6   8   6       45.64       43.30      7.73 o 
  -5   8   6        0.44       -5.82      5.82 o 
  -4   8   6       35.36       13.39      7.71 o 
  -3   8   6      154.65      155.89     10.11 o 
  -2   8   6       13.11        8.15      3.97 o 
  -1   8   6       77.42       68.21      4.74 o 
   0   8   6        2.07       -1.07      4.13 o 
   1   8   6      455.38      476.16     17.90 o 
   2   8   6       44.18       40.28      8.80 o 
   3   8   6      304.15      290.55     12.19 o 
   4   8   6       27.35       36.31      7.40 o 
   5   8   6      686.46      598.26     65.69 o 
   6   8   6        0.72        4.29      6.35 o 
   7   8   6      115.47      134.81     12.19 o 
   8   8   6        1.24        0.28      7.20 o 
  -5   9   6      215.40      241.24     16.51 o 
  -4   9   6       48.07       53.58      8.46 o 
  -3   9   6      460.87      465.59     18.94 o 
  -2   9   6      129.91      145.36     10.11 o 
  -1   9   6      243.65      236.52      8.63 o 
   0   9   6      102.09      115.71      7.74 o 
   1   9   6      201.39      177.02     10.41 o 
   2   9   6      252.33      278.27     15.34 o 
   3   9   6      129.17      124.78      8.67 o 
   4   9   6        4.73       -0.46      5.48 o 
   5   9   6       87.80       67.18      9.34 o 
   6   9   6        0.29       -3.84      6.69 o 
   7   9   6       37.05       26.87     11.74 o 
  -4  10   6       89.72       93.29     10.34 o 
  -3  10   6      378.76      414.26     18.68 o 
  -2  10   6      225.40      201.20     17.15 o 
  -1  10   6      579.55      601.38     23.09 o 
   0  10   6      324.22      319.41     13.61 o 
   1  10   6      643.36      712.16     29.36 o 
   2  10   6      130.17      106.28     10.75 o 
   3  10   6      581.33      620.98     26.85 o 
   4  10   6       68.65       49.37      7.05 o 
   5  10   6      289.04      307.89     30.18 o 
   6  10   6       26.09        4.31      6.69 o 
  -2  11   6      353.72      343.66     17.86 o 
  -1  11   6       14.44       14.30      6.54 o 
   0  11   6      389.35      435.29     16.92 o 
   1  11   6        5.56       -2.70      7.73 o 
   2  11   6      522.13      580.36     34.13 o 
   3  11   6       21.33       22.43      8.64 o 
   4  11   6      246.70      237.08     15.78 o 
  -3 -10   7       59.12       72.55      9.34 o 
  -2 -10   7        7.95        6.35      8.25 o 
  -1 -10   7       79.92       72.98     10.11 o 
   0 -10   7       10.43        5.50      7.78 o 
   1 -10   7        7.79        4.61      8.25 o 
   2 -10   7       27.67       24.44      9.91 o 
  -5  -9   7      189.75      184.31     13.16 o 
  -4  -9   7       14.41       13.78      4.55 o 
  -3  -9   7      195.07      168.64     12.42 o 
  -2  -9   7        7.57       -2.88      6.51 o 
  -1  -9   7      473.64      427.88     19.93 o 
   0  -9   7        4.57       -3.33      6.69 o 
   1  -9   7       80.17       71.00      9.82 o 
   2  -9   7        4.84       10.71      7.40 o 
   3  -9   7      214.01      213.43     14.73 o 
   4  -9   7        2.89       -7.51      7.51 o 
  -6  -8   7      168.09      160.07     14.68 o 
  -5  -8   7      103.76       92.79      9.07 o 
  -4  -8   7      385.57      445.63     28.58 o 
  -3  -8   7      159.69      163.89      8.52 o 
  -2  -8   7      286.60      294.03     11.73 o 
  -1  -8   7      564.09      541.61     22.24 o 
   0  -8   7      410.42      404.08     18.60 o 
   1  -8   7      329.20      374.97     24.22 o 
   2  -8   7      342.69      370.04     18.60 o 
   3  -8   7      173.20      207.49     13.90 o 
   4  -8   7      153.64      180.93     12.85 o 
   5  -8   7      194.37      233.04     41.10 o 
   6  -8   7       99.99      108.80     11.46 o 
  -7  -7   7       13.37       18.38      6.20 o 
  -6  -7   7      111.04      105.02      8.18 o 
  -5  -7   7       48.43       50.01      8.03 o 
  -4  -7   7      471.62      476.75     29.34 o 
  -3  -7   7      118.66      118.62      7.10 o 
  -2  -7   7      222.98      238.16     10.04 o 
  -1  -7   7       55.11       46.30      5.40 o 
   0  -7   7      756.34      745.12     48.44 o 
   1  -7   7        1.14        3.58      6.16 o 
   2  -7   7      616.79      610.80     24.45 o 
   3  -7   7       61.76       70.85      8.55 o 
   4  -7   7      429.56      480.01     18.33 o 
   5  -7   7        2.11        1.88      8.81 o 
   6  -7   7      304.91      338.32     33.39 o 
   7  -7   7       11.91        0.00     11.74 o 
  -8  -6   7       57.52       46.38      8.51 o 
  -7  -6   7       61.34       55.17      6.75 o 
  -6  -6   7        8.68        4.16      5.08 o 
  -5  -6   7      105.20       97.49      7.05 o 
  -4  -6   7      155.97      131.21      7.63 o 
  -3  -6   7      155.52      170.47      9.12 o 
  -2  -6   7        9.53        9.32      5.93 o 
  -1  -6   7      512.98      525.96     16.45 o 
   0  -6   7      220.03      205.63     11.80 o 
   1  -6   7      379.90      380.27     17.25 o 
   2  -6   7        5.56        2.76      5.43 o 
   3  -6   7      463.15      483.13     22.54 o 
   4  -6   7       22.18       13.00      4.79 o 
   5  -6   7      152.08      158.43     15.05 o 
   6  -6   7       32.46       28.58      8.07 o 
   7  -6   7      138.02      135.29     12.64 o 
   8  -6   7       30.72       36.70     13.94 o 
  -8  -5   7       63.71       73.41      7.60 o 
  -7  -5   7      250.77      223.79     11.00 o 
  -6  -5   7       50.85       45.77      6.06 o 
  -5  -5   7      249.01      232.96     10.17 o 
  -4  -5   7       53.33       46.22      5.78 o 
  -3  -5   7        0.06        0.91      3.06 o 
  -2  -5   7      186.08      167.38      6.66 o 
  -1  -5   7      161.57      153.71      8.38 o 
   0  -5   7      388.07      371.70     10.95 o 
   1  -5   7      593.94      560.09     27.15 o 
   2  -5   7        1.88       -4.39      4.39 o 
   3  -5   7      425.22      456.85     15.65 o 
   4  -5   7        1.13        5.82      4.04 o 
   5  -5   7      174.95      151.34     15.41 o 
   6  -5   7        3.24        0.41      4.55 o 
   7  -5   7       81.39       79.43      9.30 o 
   8  -5   7        7.94       -8.00      9.01 o 
  -9  -4   7      119.19      132.95     11.80 o 
  -8  -4   7       64.25       69.05      8.78 o 
  -7  -4   7      352.60      350.86     18.50 o 
  -6  -4   7      258.78      273.78     11.58 o 
  -5  -4   7     1375.79     1339.07     35.81 o 
  -4  -4   7     1520.05     1530.55     40.33 o 
  -3  -4   7     1008.57      971.77     24.05 o 
  -2  -4   7      503.35      470.99     19.44 o 
  -1  -4   7     1696.82     1638.68     32.74 o 
   0  -4   7      413.35      419.98     11.69 o 
   1  -4   7     2289.72     2231.37     49.30 o 
   2  -4   7       26.07       23.38      3.86 o 
   3  -4   7     1207.48     1273.49     33.87 o 
   4  -4   7       38.54       38.25      4.79 o 
   5  -4   7      284.53      288.38     12.25 o 
   6  -4   7        6.49        1.22      7.50 o 
   7  -4   7       75.74       87.22     11.10 o 
   8  -4   7      159.03      132.25     10.01 o 
   9  -4   7       28.62       27.28      7.90 o 
  -9  -3   7       11.63       12.04      9.91 o 
  -8  -3   7      261.38      243.60     14.50 o 
  -7  -3   7        0.59       -1.77      6.16 o 
  -6  -3   7      573.23      579.85     18.07 o 
  -5  -3   7      252.00      234.03     10.01 o 
  -4  -3   7     1279.10     1310.22     34.68 o 
  -3  -3   7      115.25      127.03      5.74 o 
  -2  -3   7     1650.07     1620.22     32.36 o 
  -1  -3   7       19.53       18.89      2.68 o 
   0  -3   7     5361.89     5257.69     99.49 o 
   1  -3   7       59.70       68.38      4.23 o 
   2  -3   7     2340.61     2428.21     47.46 o 
   3  -3   7      143.36      152.64      6.53 o 
   4  -3   7     1941.93     1892.92     43.77 o 
   5  -3   7       86.39       74.08      6.33 o 
   6  -3   7     1234.38     1142.82     62.25 o 
   7  -3   7       43.31       57.37      7.34 o 
   8  -3   7      770.51      708.71     34.14 o 
   9  -3   7        5.36        5.87      6.75 o 
  -9  -2   7       45.71       57.37      8.98 o 
  -8  -2   7      133.00      142.74     16.15 o 
  -7  -2   7      132.06      131.97     10.55 o 
  -6  -2   7      385.31      364.59     16.29 o 
  -5  -2   7       15.26       17.24      4.76 o 
  -4  -2   7        3.68       -1.06      4.13 o 
  -3  -2   7      300.28      304.98     11.34 o 
  -2  -2   7       78.02       87.24      3.63 o 
  -1  -2   7     1071.24     1030.97     23.17 o 
   0  -2   7     1553.88     1615.36     32.06 o 
   1  -2   7     2381.95     2337.33     34.00 o 
   2  -2   7      513.53      525.81      9.05 o 
   3  -2   7     1464.80     1504.83     27.86 o 
   4  -2   7      252.46      225.25      8.25 o 
   5  -2   7      507.77      543.20     23.20 o 
   6  -2   7      933.29      842.37     43.81 o 
   7  -2   7      236.96      236.86     11.97 o 
   8  -2   7      267.84      237.68     12.57 o 
   9  -2   7       81.47       88.95      9.48 o 
  10  -2   7       91.77       95.96     10.15 o 
  -9  -1   7       37.13       35.09      8.98 o 
  -8  -1   7      112.76      125.99     10.55 o 
  -7  -1   7      234.03      224.03     13.46 o 
  -6  -1   7      459.97      446.33     21.48 o 
  -5  -1   7       13.62       13.57      4.04 o 
  -4  -1   7       67.43       79.65      4.71 o 
  -3  -1   7      289.22      349.23      7.99 o 
  -2  -1   7        4.82        5.40      1.86 o 
  -1  -1   7       48.55       56.76      2.71 o 
   0  -1   7      761.59      851.85     14.28 o 
   1  -1   7      435.63      452.07      8.61 o 
   2  -1   7       56.67       61.33      2.47 o 
   3  -1   7      261.54      242.87      6.56 o 
   4  -1   7       53.47       52.54      3.76 o 
   5  -1   7      239.59      243.01     10.14 o 
   6  -1   7       66.77       66.63      8.96 o 
   7  -1   7      286.59      257.28     12.55 o 
   8  -1   7       32.87       26.42      6.78 o 
   9  -1   7      165.92      143.10     10.73 o 
  10  -1   7        0.24       -1.63      7.34 o 
  -9   0   7      241.27      256.92     15.99 o 
  -8   0   7        1.91        8.07      7.05 o 
  -7   0   7     1149.04     1192.05     40.47 o 
  -6   0   7       13.55       18.73      6.35 o 
  -5   0   7      621.07      674.69     24.37 o 
  -4   0   7      472.62      465.82     13.81 o 
  -3   0   7     3272.87     3315.65     58.33 o 
  -2   0   7       33.31       27.21      3.05 o 
  -1   0   7     2204.13     2205.15     36.69 o 
   0   0   7      320.78      329.76      6.62 o 
   1   0   7     1403.62     1405.34     18.95 o 
   2   0   7       25.73       45.33      2.11 o 
   3   0   7      808.87      818.97     16.34 o 
   4   0   7        2.71        1.69      2.49 o 
   5   0   7      400.15      402.50     11.11 o 
   6   0   7       28.03       31.04      4.55 o 
   7   0   7      183.37      170.73      8.40 o 
   8   0   7        7.90        2.17      4.92 o 
   9   0   7       71.49       53.23      8.47 o 
  10   0   7        5.35        3.73      7.31 o 
  -9   1   7       69.96       94.68     16.88 o 
  -8   1   7      479.80      487.32     31.56 o 
  -7   1   7      173.74      148.25     16.15 o 
  -6   1   7     1851.55     1858.46    108.25 o 
  -5   1   7      150.17      165.01     10.11 o 
  -4   1   7     1071.39     1052.02     28.08 o 
  -3   1   7      475.44      462.38     12.16 o 
  -2   1   7     2862.37     2825.64     61.58 o 
  -1   1   7     1654.22     1615.86     42.07 o 
   0   1   7     2131.31     2102.45     27.90 o 
   1   1   7      698.40      616.08      9.64 o 
   2   1   7     2827.51     2794.10     50.71 o 
   3   1   7     1898.03     1742.24     35.71 o 
   4   1   7     1562.83     1579.60     43.33 o 
   5   1   7      626.20      632.98     18.16 o 
   6   1   7      735.61      710.15     19.32 o 
   7   1   7      331.69      355.38     12.36 o 
   8   1   7      236.12      233.28     10.40 o 
   9   1   7       46.95       61.02      6.71 o 
  10   1   7       99.83      100.63      8.65 o 
  -9   2   7        0.72       -6.61     11.01 o 
  -8   2   7      120.02       94.68     15.41 o 
  -7   2   7       15.67       33.03     11.01 o 
  -6   2   7      767.39      763.80     27.50 o 
  -5   2   7        4.26       -4.67      4.67 o 
  -4   2   7      840.39      879.35     28.05 o 
  -3   2   7      842.29      794.02     18.98 o 
  -2   2   7     2385.96     2349.33     51.23 o 
  -1   2   7     1113.06     1023.54     17.98 o 
   0   2   7     2482.88     2356.51     34.59 o 
   1   2   7     3303.08     3373.95     48.83 o 
   2   2   7     2519.13     2515.48     39.62 o 
   3   2   7      690.86      689.34     17.30 o 
   4   2   7     3331.00     3255.49     87.29 o 
   5   2   7      600.03      628.56     20.66 o 
   6   2   7     1595.12     1627.03     46.86 o 
   7   2   7       47.73       62.42      7.63 o 
   8   2   7      573.22      582.93     17.66 o 
   9   2   7      112.67      102.00      7.98 o 
  10   2   7      190.78      205.44     14.09 o 
  -9   3   7       36.01       38.90     13.21 o 
  -8   3   7       52.06       62.38     13.21 o 
  -7   3   7       69.23       68.25     13.21 o 
  -6   3   7       43.34       46.97     11.01 o 
  -5   3   7        4.23       -4.67      4.67 o 
  -4   3   7       19.73       26.44      4.85 o 
  -3   3   7       92.30       97.80      4.83 o 
  -2   3   7       23.03       23.51      3.61 o 
  -1   3   7      714.81      716.99     14.26 o 
   0   3   7      150.61      123.82      3.75 o 
   1   3   7      990.72     1001.92     15.77 o 
   2   3   7      260.87      250.01     11.20 o 
   3   3   7      938.52      885.57     21.87 o 
   4   3   7      184.60      173.38      7.24 o 
   5   3   7      915.18      831.40     26.15 o 
   6   3   7       27.10       27.21      5.18 o 
   7   3   7      314.13      307.25     14.77 o 
   8   3   7       27.49       24.78      6.26 o 
   9   3   7      409.08      408.43     14.82 o 
  10   3   7       16.26       20.13      7.20 o 
  -9   4   7      152.83      173.20     19.82 o 
  -8   4   7       56.45       67.52     13.94 o 
  -7   4   7      450.10      503.47     30.82 o 
  -6   4   7       75.25       68.25     11.74 o 
  -5   4   7      687.95      665.63     45.50 o 
  -4   4   7      842.89      828.26     49.17 o 
  -3   4   7      654.35      608.88     17.77 o 
  -2   4   7     1751.82     1659.06     32.91 o 
  -1   4   7     1096.44     1181.64     22.25 o 
   0   4   7      581.04      561.52     10.95 o 
   1   4   7       99.20      112.13      3.74 o 
   2   4   7        3.88        1.05      2.19 o 
   3   4   7      324.15      361.87      9.88 o 
   4   4   7       38.70       31.92      4.01 o 
   5   4   7      224.04      209.62      9.93 o 
   6   4   7       53.63       50.26      6.01 o 
   7   4   7      139.58      125.68      8.59 o 
   8   4   7       36.57       25.01      6.01 o 
   9   4   7      270.11      261.59     13.81 o 
  10   4   7        0.74       -0.42      6.27 o 
  -8   5   7       99.52       68.25     14.68 o 
  -7   5   7      412.97      409.53     26.42 o 
  -6   5   7      508.29      451.36     27.15 o 
  -5   5   7      721.58      681.08     35.23 o 
  -4   5   7      191.54      193.46     14.68 o 
  -3   5   7      973.66      903.32     21.34 o 
  -2   5   7      294.57      275.17      7.84 o 
  -1   5   7      765.44      786.77     15.75 o 
   0   5   7      378.89      359.28      9.53 o 
   1   5   7     1242.31     1175.68     22.57 o 
   2   5   7      366.76      370.97     10.13 o 
   3   5   7     1670.56     1664.11     34.73 o 
   4   5   7       20.30       13.30      3.70 o 
   5   5   7     1117.25     1081.83     29.44 o 
   6   5   7        9.54        6.35      5.06 o 
   7   5   7      307.70      300.17     14.70 o 
   8   5   7        5.97       -5.25      5.25 o 
   9   5   7      258.40      281.93     14.43 o 
  -7   6   7        2.97       -4.40      9.54 o 
  -6   6   7      615.22      587.13     33.03 o 
  -5   6   7       23.93       49.17     11.01 o 
  -4   6   7      837.45      786.03     38.90 o 
  -3   6   7       13.10       12.23      4.45 o 
  -2   6   7     2395.06     2351.69     51.49 o 
  -1   6   7      370.84      335.37      9.53 o 
   0   6   7     2897.85     2942.02     57.90 o 
   1   6   7       14.43       10.34      3.29 o 
   2   6   7     2478.97     2451.43     56.14 o 
   3   6   7        6.84        8.49      3.92 o 
   4   6   7     2359.81     2269.29     52.68 o 
   5   6   7        1.83       -4.42      4.42 o 
   6   6   7      928.32      905.53     28.05 o 
   7   6   7       15.35       15.71      6.04 o 
   8   6   7      341.01      365.79     15.77 o 
   9   6   7       32.16       31.66      7.45 o 
  -7   7   7       65.18       56.51     13.21 o 
  -6   7   7       68.78       39.63     12.48 o 
  -5   7   7      227.32      186.42     16.88 o 
  -4   7   7       14.11        2.20      5.43 o 
  -3   7   7      184.18      193.54      8.61 o 
  -2   7   7       32.76       27.38      4.10 o 
  -1   7   7     1245.54     1244.20     26.46 o 
   0   7   7       39.76       40.53      4.20 o 
   1   7   7      305.82      312.54     14.99 o 
   2   7   7       30.03       20.13      4.85 o 
   3   7   7      517.63      526.42     15.33 o 
   4   7   7      341.88      297.39     10.67 o 
   5   7   7      642.55      614.57     20.70 o 
   6   7   7      154.93      147.44      9.46 o 
   7   7   7      429.71      436.50     17.45 o 
   8   7   7      176.89      195.96     12.11 o 
  -6   8   7      140.55      153.39     18.35 o 
  -5   8   7       57.70       38.16     11.74 o 
  -4   8   7      108.54      108.26      9.30 o 
  -3   8   7       52.87       49.69      7.21 o 
  -2   8   7       65.90       67.91      5.51 o 
  -1   8   7      168.07      168.48      7.73 o 
   0   8   7       60.85       58.23      5.93 o 
   1   8   7      100.48       95.16      8.98 o 
   2   8   7      150.82      176.12     13.58 o 
   3   8   7      113.05       99.50      6.41 o 
   4   8   7        5.77       -0.30      4.85 o 
   5   8   7      326.95      274.97     12.79 o 
   6   8   7       12.80       13.93      6.14 o 
   7   8   7       91.01       88.81      8.57 o 
  -5   9   7      401.71      429.34     28.62 o 
  -4   9   7        3.25        2.12      7.71 o 
  -3   9   7      640.67      686.37     37.06 o 
  -2   9   7        6.40       12.00      6.10 o 
  -1   9   7      617.28      620.31     17.43 o 
   0   9   7       67.49      104.67      8.93 o 
   1   9   7      431.77      440.40     20.26 o 
   2   9   7        6.56       23.18     12.48 o 
   3   9   7      279.03      249.57     16.51 o 
   4   9   7        3.72        2.61      6.88 o 
   5   9   7      288.51      258.35     28.26 o 
   6   9   7        5.83       -3.25      7.05 o 
  -3  10   7       36.11       51.64      8.78 o 
  -2  10   7      508.93      523.99     23.27 o 
  -1  10   7      172.32      195.37     11.08 o 
   0  10   7      496.00      524.66     30.46 o 
   1  10   7      237.56      280.40     16.91 o 
   2  10   7      378.69      388.30     41.83 o 
   3  10   7      279.91      307.92     17.03 o 
   4  10   7      279.95      298.08     17.55 o 
   5  10   7      190.16      193.33     11.82 o 
   0  11   7      136.55      115.65     12.33 o 
   1  11   7      112.54       96.35     11.46 o 
   2  11   7      267.10      283.64     26.05 o 
  -4  -9   8       33.84       16.15      8.30 o 
  -3  -9   8      211.29      211.60     21.65 o 
  -2  -9   8       61.15       52.44     15.41 o 
  -1  -9   8      366.28      361.20     18.89 o 
   0  -9   8       12.80       -0.28      8.03 o 
   1  -9   8      137.22      131.60     12.71 o 
   2  -9   8       15.74        4.80      8.55 o 
   3  -9   8      205.85      201.24     14.50 o 
  -5  -8   8       45.06       47.02      8.82 o 
  -4  -8   8      239.60      253.25     21.65 o 
  -3  -8   8       11.20        9.53      5.21 o 
  -2  -8   8      483.65      463.26     16.74 o 
  -1  -8   8      107.05      102.07      7.76 o 
   0  -8   8      322.01      335.82     17.55 o 
   1  -8   8        0.19        8.60      7.40 o 
   2  -8   8      405.78      480.36     22.24 o 
   3  -8   8       72.73       93.38     10.86 o 
   4  -8   8      240.65      288.66     23.12 o 
   5  -8   8       25.12       19.08     12.48 o 
  -6  -7   8       44.91       31.60      6.60 o 
  -5  -7   8       34.05       20.55      7.27 o 
  -4  -7   8       85.50       69.45      8.55 o 
  -3  -7   8      148.08      150.80      9.77 o 
  -2  -7   8      155.52      134.37      7.98 o 
  -1  -7   8        6.97       10.43      6.09 o 
   0  -7   8      160.51      167.23      8.99 o 
   1  -7   8      221.27      231.82     14.10 o 
   2  -7   8      256.27      255.56     14.73 o 
   3  -7   8      165.84      183.61     12.64 o 
   4  -7   8       99.73      120.36     16.15 o 
   5  -7   8       58.25       94.68     16.15 o 
   6  -7   8      151.50      149.33     24.95 o 
  -7  -6   8      103.17       74.57      8.18 o 
  -6  -6   8       88.72       82.02      7.74 o 
  -5  -6   8      106.04       82.26      7.18 o 
  -4  -6   8      136.04      125.85      8.33 o 
  -3  -6   8      355.96      366.77     15.35 o 
  -2  -6   8        3.15        0.36      4.04 o 
  -1  -6   8       11.91        6.05     11.89 o 
   0  -6   8       45.57       45.92      5.58 o 
   1  -6   8      162.76      162.33     11.08 o 
   2  -6   8        2.15        5.14      5.95 o 
   3  -6   8      313.88      317.18     15.99 o 
   4  -6   8       11.60       25.69      9.54 o 
   5  -6   8      126.11      132.57     23.12 o 
   6  -6   8        3.73        4.05      7.51 o 
   7  -6   8      107.68      125.03     12.64 o 
  -8  -5   8        3.02       -6.71      7.71 o 
  -7  -5   8      211.42      210.36     11.29 o 
  -6  -5   8        0.75       -1.96      5.51 o 
  -5  -5   8      278.68      293.88     12.27 o 
  -4  -5   8        2.19        0.76      4.62 o 
  -3  -5   8      764.81      729.32     25.42 o 
  -2  -5   8       21.89       11.94      6.04 o 
  -1  -5   8      235.34      229.50      9.67 o 
   0  -5   8      102.36      109.55     14.31 o 
   1  -5   8      512.34      474.93     15.60 o 
   2  -5   8       20.93       15.08      5.64 o 
   3  -5   8      513.37      545.16     21.94 o 
   4  -5   8        2.13        8.07      8.07 o 
   5  -5   8      229.23      221.52     15.78 o 
   6  -5   8        0.65       -3.32     10.27 o 
   7  -5   8       49.81       41.97     12.84 o 
   8  -5   8        2.95       -8.03      8.03 o 
  -8  -4   8      111.90      114.99     10.55 o 
  -7  -4   8       93.76       93.96      9.82 o 
  -6  -4   8      383.11      365.10     13.68 o 
  -5  -4   8      310.91      356.02     13.41 o 
  -4  -4   8     1765.34     1669.59     43.69 o 
  -3  -4   8     1019.27     1118.11     30.19 o 
  -2  -4   8     1455.58     1412.40     35.48 o 
  -1  -4   8      615.58      607.33     15.84 o 
   0  -4   8      787.33      770.03     19.47 o 
   1  -4   8      935.33      921.85     25.76 o 
   2  -4   8      983.08     1053.97     29.11 o 
   3  -4   8      545.12      551.18     29.36 o 
   4  -4   8      355.36      397.96     23.49 o 
   5  -4   8      328.66      309.52     20.92 o 
   6  -4   8      163.79      146.37     18.76 o 
   7  -4   8       61.64       67.57      8.18 o 
   8  -4   8      313.84      289.79     15.10 o 
  -8  -3   8      155.13      144.62     11.38 o 
  -7  -3   8       48.86       53.74      8.25 o 
  -6  -3   8      203.83      215.68     12.64 o 
  -5  -3   8      150.57      156.21      8.47 o 
  -4  -3   8     1342.48     1401.48     37.35 o 
  -3  -3   8       18.38       14.24      3.35 o 
  -2  -3   8      839.86      891.72     21.52 o 
  -1  -3   8      366.53      338.65      9.00 o 
   0  -3   8     1557.15     1472.78     29.83 o 
   1  -3   8      107.00       99.53      5.34 o 
   2  -3   8     1413.17     1445.35     38.25 o 
   3  -3   8      151.23      167.70     10.55 o 
   4  -3   8     1180.20     1184.18     33.39 o 
   5  -3   8       11.95       15.62      5.15 o 
   6  -3   8      521.33      521.90     23.16 o 
   7  -3   8        1.65        6.51      6.06 o 
   8  -3   8     1004.47      974.65     44.11 o 
   9  -3   8        4.42        3.36      7.48 o 
  -9  -2   8       15.11        0.21      7.93 o 
  -8  -2   8      109.27      118.20     11.08 o 
  -7  -2   8        2.70        5.14      5.97 o 
  -6  -2   8      100.19       97.18      8.78 o 
  -5  -2   8      201.89      183.49     10.86 o 
  -4  -2   8       37.31       37.15      3.17 o 
  -3  -2   8       53.31       58.57      3.88 o 
  -2  -2   8        1.57        0.33      2.55 o 
  -1  -2   8     1300.89     1370.79     31.03 o 
   0  -2   8      188.03      224.54      6.99 o 
   1  -2   8     1005.60      920.98     24.21 o 
   2  -2   8       88.41      101.11      4.90 o 
   3  -2   8     1163.43     1126.97     26.91 o 
   4  -2   8       62.43       66.23      5.58 o 
   5  -2   8      456.77      433.13     15.51 o 
   6  -2   8       17.13        4.09      5.61 o 
   7  -2   8      197.67      226.16     12.14 o 
   8  -2   8      265.51      232.82     23.05 o 
   9  -2   8      100.77      117.09     10.82 o 
  -9  -1   8      127.46      114.38     11.08 o 
  -8  -1   8       12.18       12.27      7.40 o 
  -7  -1   8      259.78      261.81     15.25 o 
  -6  -1   8      108.97      138.29     10.03 o 
  -5  -1   8      609.66      619.44     18.76 o 
  -4  -1   8        2.79        1.59      3.39 o 
  -3  -1   8      393.17      394.92     10.01 o 
  -2  -1   8      188.97      169.25      5.52 o 
  -1  -1   8      444.86      474.96     11.28 o 
   0  -1   8     1007.21     1059.18     20.16 o 
   1  -1   8      172.96      171.00      5.22 o 
   2  -1   8      286.75      296.07     18.96 o 
   3  -1   8      110.39      109.89      7.17 o 
   4  -1   8        7.15       11.35      3.57 o 
   5  -1   8      167.37      166.58     14.35 o 
   6  -1   8        4.99        2.83      4.79 o 
   7  -1   8      205.12      176.01     10.58 o 
   8  -1   8        0.57       -3.18      6.36 o 
   9  -1   8       86.97       91.44     10.83 o 
  -9   0   8      146.72      153.79     13.04 o 
  -8   0   8       99.12       90.15     10.40 o 
  -7   0   8      562.77      521.77     21.49 o 
  -6   0   8      167.15      166.81      9.10 o 
  -5   0   8      497.33      500.73     16.34 o 
  -4   0   8      864.24      868.88     20.79 o 
  -3   0   8     2183.85     2176.84     42.99 o 
  -2   0   8     1250.27     1262.49     25.25 o 
  -1   0   8     2041.68     2121.70     35.55 o 
   0   0   8       79.08       75.10      3.41 o 
   1   0   8     2590.60     2613.92     46.57 o 
   2   0   8      128.86      122.48      4.56 o 
   3   0   8     1069.01     1038.78     21.29 o 
   4   0   8        2.95       -2.50      2.68 o 
   5   0   8      774.04      770.39     28.92 o 
   6   0   8        9.67       -3.07      3.83 o 
   7   0   8      328.52      314.31     11.89 o 
   8   0   8       34.32       28.23      7.31 o 
   9   0   8       84.03       85.90      9.44 o 
  -9   1   8        1.64       18.35     13.94 o 
  -8   1   8      356.54      346.41     26.42 o 
  -7   1   8       17.21      -10.27     10.27 o 
  -6   1   8     1159.99     1088.72     37.62 o 
  -5   1   8      171.20      183.18     11.60 o 
  -4   1   8     1695.00     1695.27     43.91 o 
  -3   1   8        9.58       11.57      5.92 o 
  -2   1   8     4683.39     4636.87     83.53 o 
  -1   1   8       22.34       28.32      2.42 o 
   0   1   8     3020.49     3129.01     55.50 o 
   1   1   8       50.27       52.16      3.05 o 
   2   1   8     4289.24     4317.07     95.03 o 
   3   1   8       69.30       68.18      4.40 o 
   4   1   8     1849.04     1855.86     67.39 o 
   5   1   8       56.62       53.40      4.90 o 
   6   1   8     1322.57     1342.47     39.51 o 
   7   1   8       53.54       48.80      7.31 o 
   8   1   8      411.79      441.29     15.27 o 
   9   1   8       29.77       34.68      6.64 o 
  10   1   8      159.63      195.96     23.49 o 
  -9   2   8        3.82       -5.14     12.48 o 
  -8   2   8       57.72       64.58     14.68 o 
  -7   2   8       23.00       26.42     11.01 o 
  -6   2   8      180.65      152.65     16.15 o 
  -5   2   8      320.28      371.15     16.61 o 
  -4   2   8        1.94        1.47      3.36 o 
  -3   2   8     1007.97      960.86     26.54 o 
  -2   2   8      648.82      693.46     15.72 o 
  -1   2   8      773.16      725.57     16.26 o 
   0   2   8      287.66      305.32      7.81 o 
   1   2   8     1728.47     1814.79     30.39 o 
   2   2   8      961.05      934.11     20.50 o 
   3   2   8      409.03      382.33     11.48 o 
   4   2   8      797.49      751.19     20.23 o 
   5   2   8      794.64      756.63     51.19 o 
   6   2   8      967.05      865.54     40.19 o 
   7   2   8      319.22      315.01     11.60 o 
   8   2   8      250.57      217.36     11.12 o 
   9   2   8      151.02      183.78     10.13 o 
  -8   3   8      101.54       92.47     15.41 o 
  -7   3   8      109.03       86.60     13.94 o 
  -6   3   8      199.04      177.61     16.88 o 
  -5   3   8       48.72       56.51     11.01 o 
  -4   3   8        5.65        7.27      3.36 o 
  -3   3   8      494.35      453.75     14.52 o 
  -2   3   8      553.05      540.18     12.90 o 
  -1   3   8      430.56      446.37     11.29 o 
   0   3   8       25.42       28.65      2.97 o 
   1   3   8      826.40      945.87     20.24 o 
   2   3   8        2.29        1.43      3.04 o 
   3   3   8       37.58       37.87      3.88 o 
   4   3   8        6.72        5.15      3.50 o 
   5   3   8      210.47      197.62      9.56 o 
   6   3   8       12.64        6.78      4.62 o 
   7   3   8      116.73      133.68     10.35 o 
   8   3   8        1.80        1.91      4.87 o 
   9   3   8      246.19      246.16     12.92 o 
  -8   4   8        4.62       11.74     12.48 o 
  -7   4   8      526.72      526.95     31.56 o 
  -6   4   8        0.32       11.01      9.54 o 
  -5   4   8      604.33      582.73     31.56 o 
  -4   4   8       21.53       24.51      4.53 o 
  -3   4   8      959.53      939.34     26.10 o 
  -2   4   8     1222.75     1170.92     24.89 o 
  -1   4   8     1710.17     1639.95     33.65 o 
   0   4   8      524.43      506.61     12.16 o 
   1   4   8     1053.41     1065.30     25.88 o 
   2   4   8      157.93      154.28      6.16 o 
   3   4   8      944.29      925.36     23.23 o 
   4   4   8      116.28      109.00      6.80 o 
   5   4   8      424.99      376.02     14.44 o 
   6   4   8        0.78        0.02      6.57 o 
   7   4   8      120.85      109.41      8.39 o 
   8   4   8        0.24       -5.58      5.58 o 
   9   4   8      208.32      199.00     14.76 o 
  -7   5   8      119.52      120.36     16.15 o 
  -6   5   8      545.27      525.48     30.82 o 
  -5   5   8      161.66      171.00     16.15 o 
  -4   5   8     1689.97     1628.95     51.89 o 
  -3   5   8      116.31      132.46      7.72 o 
  -2   5   8      987.10     1001.01     24.68 o 
  -1   5   8      613.44      623.06     14.70 o 
   0   5   8     1761.93     1875.60     37.93 o 
   1   5   8      521.02      519.04     14.58 o 
   2   5   8     1476.62     1510.62     40.04 o 
   3   5   8     1767.43     1821.06     42.84 o 
   4   5   8      310.63      329.73     11.13 o 
   5   5   8      746.88      734.64     20.11 o 
   6   5   8      409.65      384.10     15.22 o 
   7   5   8       74.52       73.87      7.55 o 
   8   5   8       59.60       57.35      7.88 o 
   9   5   8       79.92       85.66      9.38 o 
  -7   6   8       48.88       67.52     13.94 o 
  -6   6   8       92.73       82.20     14.68 o 
  -5   6   8      120.63      148.25     15.41 o 
  -4   6   8      330.99      330.26     22.02 o 
  -3   6   8      242.73      267.45     13.23 o 
  -2   6   8      641.91      655.67     17.79 o 
  -1   6   8      714.05      700.43     16.35 o 
   0   6   8     1304.13     1301.14     30.37 o 
   1   6   8      553.89      592.46     23.08 o 
   2   6   8     1762.19     1688.82     46.07 o 
   3   6   8       58.82       73.32      5.37 o 
   4   6   8      622.81      596.84     17.20 o 
   5   6   8        1.73        0.49      4.97 o 
   6   6   8      908.01      823.51     28.18 o 
   7   6   8      158.01      164.89     10.78 o 
   8   6   8      300.43      321.63     15.22 o 
  -6   7   8       41.83       38.16     12.48 o 
  -5   7   8       46.35       32.29     12.48 o 
  -4   7   8       31.52       31.56     10.27 o 
  -3   7   8        0.55       -0.28      5.87 o 
  -2   7   8       21.03       10.46      5.61 o 
  -1   7   8      281.95      291.18     10.28 o 
   0   7   8        5.62        3.25      3.49 o 
   1   7   8      210.39      224.73     13.23 o 
   2   7   8        2.45        0.63      5.28 o 
   3   7   8      496.30      514.24     17.42 o 
   4   7   8       24.26       23.41      5.58 o 
   5   7   8      247.26      218.66     11.38 o 
   6   7   8        5.29       -0.16      5.25 o 
   7   7   8      438.08      417.70     37.69 o 
   8   7   8       20.26       10.99      6.89 o 
  -5   8   8      194.97      183.48     18.35 o 
  -4   8   8       85.52       97.61     14.68 o 
  -3   8   8      114.26      113.02     13.94 o 
  -2   8   8       90.69       95.56      6.56 o 
  -1   8   8      307.08      315.65     11.18 o 
   0   8   8      154.01      160.46     11.63 o 
   1   8   8       97.03       80.58      8.78 o 
   2   8   8       82.43       96.24     11.38 o 
   3   8   8      122.27       96.76      9.34 o 
   4   8   8       89.55       95.61      7.98 o 
   5   8   8       84.61       66.68     13.99 o 
   6   8   8        1.03       -1.91      5.93 o 
   7   8   8       89.82       71.49      8.83 o 
  -4   9   8       31.53       40.37     12.48 o 
  -3   9   8      458.44      463.81     22.03 o 
  -2   9   8       35.98       30.56      5.76 o 
  -1   9   8      685.75      740.36     20.15 o 
   0   9   8       85.26       73.78      9.87 o 
   1   9   8      644.73      711.52     43.67 o 
   2   9   8      119.65      114.32     10.55 o 
   3   9   8      484.71      480.20     21.83 o 
   4   9   8       12.12        2.26      6.51 o 
   5   9   8      352.86      358.03     19.01 o 
   6   9   8       22.31       -0.84     13.21 o 
  -2  10   8      264.59      301.84     14.19 o 
  -1  10   8        4.22        2.42      6.61 o 
   0  10   8      538.99      558.08     24.97 o 
   1  10   8        6.41        9.45      8.27 o 
   2  10   8      472.29      528.29     23.80 o 
   3  10   8       16.57       24.65      8.81 o 
   4  10   8      399.46      403.50     25.69 o 
  -2  -9   9      132.72      134.19     12.94 o 
  -1  -9   9      105.18       90.89     11.42 o 
   0  -9   9       79.49       76.08     11.67 o 
   1  -9   9      210.85      231.13     15.82 o 
  -4  -8   9      118.75      119.67     11.67 o 
  -3  -8   9        5.45       15.46      8.11 o 
  -2  -8   9      304.67      344.94     18.60 o 
  -1  -8   9        6.69       -4.06      7.21 o 
   0  -8   9      163.42      171.88     22.02 o 
   1  -8   9        1.12       -0.28      6.01 o 
   2  -8   9      287.62      319.79     18.37 o 
   3  -8   9        7.21       -1.47      8.30 o 
   4  -8   9      197.88      217.97     22.75 o 
  -5  -7   9       46.86       47.65      8.78 o 
  -4  -7   9       12.92       -2.42      6.99 o 
  -3  -7   9       86.28       96.06      7.41 o 
  -2  -7   9      108.99       87.16      7.31 o 
  -1  -7   9      121.41      133.66      8.50 o 
   0  -7   9       11.55        2.60      5.50 o 
   1  -7   9      180.99      206.37     10.81 o 
   2  -7   9      115.50      109.32     11.74 o 
   3  -7   9      105.32      124.00     11.15 o 
   4  -7   9       12.98        4.40     11.01 o 
   5  -7   9      112.11      162.20     19.82 o 
  -6  -6   9       65.42       64.57      7.88 o 
  -5  -6   9      156.36      127.91      9.03 o 
  -4  -6   9       36.78       33.59      6.44 o 
  -3  -6   9      114.46      117.08      7.54 o 
  -2  -6   9       65.24       55.47      6.46 o 
  -1  -6   9        5.39       -5.73      5.73 o 
   0  -6   9       52.49       44.17      6.10 o 
   1  -6   9       93.22       74.95      6.86 o 
   2  -6   9       91.36       87.81      7.29 o 
   3  -6   9      206.94      198.16     19.82 o 
   4  -6   9       11.17       18.35     11.01 o 
   5  -6   9      148.62      207.70     21.28 o 
   6  -6   9        0.25      -11.01     11.01 o 
  -7  -5   9      198.30      191.88     13.16 o 
  -6  -5   9       13.85        2.41      5.90 o 
  -5  -5   9      343.36      333.14     13.39 o 
  -4  -5   9       90.12       84.54      5.18 o 
  -3  -5   9      745.17      809.80     24.24 o 
  -2  -5   9      505.69      484.83     14.10 o 
  -1  -5   9      303.74      291.17     11.91 o 
   0  -5   9       71.26       60.61      6.99 o 
   1  -5   9      478.10      533.97     17.58 o 
   2  -5   9       23.50       23.10      5.80 o 
   3  -5   9      593.79      637.04     38.16 o 
   4  -5   9       12.37        6.61      9.54 o 
   5  -5   9      258.17      283.29     24.22 o 
   6  -5   9        7.32       18.35     11.74 o 
   7  -5   9       65.36       71.96     11.08 o 
  -7  -4   9        0.92        1.39     14.31 o 
  -6  -4   9      285.31      284.89     16.88 o 
  -5  -4   9       29.29       30.12      6.14 o 
  -4  -4   9      509.11      527.33     21.19 o 
  -3  -4   9      429.53      437.01     14.71 o 
  -2  -4   9     1167.09     1191.39     28.16 o 
  -1  -4   9      236.80      239.06      9.01 o 
   0  -4   9      845.99      821.10     24.17 o 
   1  -4   9      146.07      151.69      7.96 o 
   2  -4   9     1397.50     1467.03     39.41 o 
   3  -4   9      163.87      170.27     16.88 o 
   4  -4   9      499.49      626.03     37.43 o 
   5  -4   9      111.16      120.36     16.15 o 
   6  -4   9      352.04      353.01     27.89 o 
   7  -4   9       32.63       27.15      9.34 o 
   8  -4   9      203.19      204.23     15.77 o 
  -8  -3   9      171.69      138.91     12.33 o 
  -7  -3   9       76.64       83.37      9.17 o 
  -6  -3   9      163.16      157.43     11.08 o 
  -5  -3   9      132.03      121.84      7.72 o 
  -4  -3   9      349.05      319.31     13.23 o 
  -3  -3   9       20.76       26.79      4.23 o 
  -2  -3   9       59.88       69.04      6.27 o 
  -1  -3   9      165.43      154.05      7.04 o 
   0  -3   9      182.83      185.49      6.78 o 
   1  -3   9      461.38      443.13     19.93 o 
   2  -3   9      913.06      935.35     26.39 o 
   3  -3   9      514.67      578.33     33.76 o 
   4  -3   9      346.00      412.46     27.89 o 
   5  -3   9      228.74      248.80     21.28 o 
   6  -3   9      214.42      210.97     11.58 o 
   7  -3   9       51.11       57.55      8.18 o 
   8  -3   9      325.32      341.60     23.62 o 
  -8  -2   9       94.90      112.82     11.28 o 
  -7  -2   9       33.31       19.08      7.05 o 
  -6  -2   9      107.93      111.53     14.31 o 
  -5  -2   9      148.76      136.30     17.25 o 
  -4  -2   9      355.77      328.93      9.99 o 
  -3  -2   9        8.39        2.55      3.30 o 
  -2  -2   9        2.33       -2.25      3.06 o 
  -1  -2   9      154.54      161.94      6.86 o 
   0  -2   9        6.77        1.76      2.66 o 
   1  -2   9      139.53      126.43      7.20 o 
   2  -2   9      320.53      314.05     21.28 o 
   3  -2   9      369.14      357.42     24.22 o 
   4  -2   9       28.37       23.34     13.21 o 
   5  -2   9      243.67      221.05     10.71 o 
   6  -2   9        3.08        0.59      5.48 o 
   7  -2   9      113.71      113.98      9.30 o 
   8  -2   9       49.56       38.54      8.16 o 
  -8  -1   9        2.52        2.18      7.93 o 
  -7  -1   9      275.82      287.51     15.67 o 
  -6  -1   9       16.65       15.62      7.05 o 
  -5  -1   9     1048.62     1100.40     37.08 o 
  -4  -1   9      148.64      153.02      6.45 o 
  -3  -1   9      277.60      292.73      8.56 o 
  -2  -1   9      312.96      333.58      9.95 o 
  -1  -1   9     1348.34     1437.68     29.27 o 
   0  -1   9       15.01       15.32      3.11 o 
   1  -1   9      493.22      498.02     14.81 o 
   2  -1   9      202.46      193.57     11.72 o 
   3  -1   9      338.05      311.39     34.49 o 
   4  -1   9        1.12        0.62      5.11 o 
   5  -1   9      200.94      189.72     14.10 o 
   6  -1   9        4.40       -5.53      5.53 o 
   7  -1   9      123.53      115.02      9.73 o 
   8  -1   9        2.06       -6.27      6.33 o 
   9  -1   9       74.93       69.37      9.75 o 
  -8   0   9      295.10      313.02     21.28 o 
  -7   0   9      143.87      158.03     11.99 o 
  -6   0   9      523.08      519.35     17.21 o 
  -5   0   9      442.16      468.40     15.93 o 
  -4   0   9     1241.03     1223.93     28.39 o 
  -3   0   9      334.67      352.35     15.04 o 
  -2   0   9      315.17      325.00      8.96 o 
  -1   0   9     1094.31     1136.82     23.70 o 
   0   0   9      965.72     1049.71     20.16 o 
   1   0   9     1431.71     1427.69     29.01 o 
   2   0   9      435.79      465.36     15.67 o 
   3   0   9      576.57      528.87     21.78 o 
   4   0   9      580.85      600.57     29.13 o 
   5   0   9      521.07      500.16     17.90 o 
   6   0   9      246.66      272.26     12.71 o 
   7   0   9      164.58      179.85     13.14 o 
   8   0   9      123.74      106.68     13.73 o 
   9   0   9       66.36       68.34      9.53 o 
  -8   1   9      124.28      103.44     10.40 o 
  -7   1   9        3.16        0.73     11.01 o 
  -6   1   9      263.39      237.79     21.28 o 
  -5   1   9       11.32       20.01      6.99 o 
  -4   1   9     1354.35     1414.58     37.68 o 
  -3   1   9       12.12        5.99      3.71 o 
  -2   1   9     1088.68     1085.71     27.35 o 
  -1   1   9      500.48      492.82     12.13 o 
   0   1   9     2220.55     2362.21     42.55 o 
   1   1   9      196.69      194.53      8.88 o 
   2   1   9     1760.63     1779.76     48.70 o 
   3   1   9      499.19      530.15     22.05 o 
   4   1   9     1425.30     1382.30     48.83 o 
   5   1   9       22.71       29.79      4.53 o 
   6   1   9     1109.65     1108.99     43.22 o 
   7   1   9       37.91       38.47      5.97 o 
   8   1   9      473.30      495.41     16.71 o 
   9   1   9        0.27       -5.74      5.74 o 
  -8   2   9       85.21       72.66     16.88 o 
  -7   2   9       31.00       37.43     13.21 o 
  -6   2   9       23.83        0.73     11.01 o 
  -5   2   9       46.32       33.03     11.01 o 
  -4   2   9       53.16       59.35      5.34 o 
  -3   2   9       19.18       10.85      3.84 o 
  -2   2   9       12.98        9.21      3.95 o 
  -1   2   9      199.76      206.54      7.07 o 
   0   2   9       48.91       54.48      3.37 o 
   1   2   9      652.19      685.16     26.39 o 
   2   2   9        1.41       -0.11      3.86 o 
   3   2   9      867.11      872.21     27.43 o 
   4   2   9        2.15       -1.01      3.65 o 
   5   2   9      475.74      463.18     36.69 o 
   6   2   9      234.38      195.67      9.05 o 
   7   2   9      366.97      370.58     13.98 o 
   8   2   9       88.46       80.68      7.46 o 
   9   2   9       91.90      101.83      8.52 o 
  -8   3   9      106.43       91.01     17.61 o 
  -7   3   9      163.97      157.79     18.35 o 
  -6   3   9      127.70      132.11     16.88 o 
  -5   3   9      387.33      407.32     26.42 o 
  -4   3   9      131.13      137.29     11.74 o 
  -3   3   9      356.05      345.42     17.01 o 
  -2   3   9      605.48      607.77     16.56 o 
  -1   3   9      343.99      325.19      9.56 o 
   0   3   9      932.39      949.99     21.09 o 
   1   3   9      611.23      627.14     21.36 o 
   2   3   9      116.08      128.70      7.60 o 
   3   3   9       68.37       57.87      5.50 o 
   4   3   9       11.70       -1.37      7.46 o 
   5   3   9      160.60      138.98      8.52 o 
   6   3   9        5.53       -3.96      5.29 o 
   7   3   9      130.10      104.79      8.64 o 
   8   3   9       10.80       12.58      5.67 o 
   9   3   9       79.24       71.20      7.89 o 
  -7   4   9      274.20      280.36     22.75 o 
  -6   4   9       60.87       57.98     13.94 o 
  -5   4   9      747.03      754.47     39.63 o 
  -4   4   9      250.82      231.13     12.33 o 
  -3   4   9     1063.73     1018.34     40.37 o 
  -2   4   9        0.42       -2.96      4.05 o 
  -1   4   9      909.61      852.05     21.66 o 
   0   4   9        5.34        2.33      3.79 o 
   1   4   9      778.59      796.87     24.29 o 
   2   4   9       17.23       16.77      4.09 o 
   3   4   9      598.44      589.05     22.59 o 
   4   4   9       58.06       46.50      6.81 o 
   5   4   9      659.75      660.49     24.92 o 
   6   4   9        2.68       -4.62      4.62 o 
   7   4   9      313.18      298.03     13.82 o 
   8   4   9        7.45       -0.15      6.22 o 
  -7   5   9        1.47       22.02     12.48 o 
  -6   5   9      231.11      223.84     20.55 o 
  -5   5   9        8.15       11.01     10.27 o 
  -4   5   9     1118.92     1084.48     36.85 o 
  -3   5   9        9.37       12.29      5.82 o 
  -2   5   9     1200.81     1244.15     34.59 o 
  -1   5   9      122.09      118.28      6.90 o 
   0   5   9     2196.36     2244.32     67.29 o 
   1   5   9       36.18       35.42      5.06 o 
   2   5   9     1931.99     1997.11     53.65 o 
   3   5   9      118.23      112.66      8.39 o 
   4   5   9     1191.54     1150.32     28.89 o 
   5   5   9       63.98       52.04      6.48 o 
   6   5   9      704.10      655.35     22.30 o 
   7   5   9       48.53       41.69      8.34 o 
   8   5   9      235.24      268.02     14.24 o 
  -6   6   9       27.63       19.82     11.74 o 
  -5   6   9      137.14      152.65     17.61 o 
  -4   6   9       96.83       78.53     12.48 o 
  -3   6   9      387.61      393.09     24.59 o 
  -2   6   9       43.81       39.57      8.81 o 
  -1   6   9      207.12      213.99     10.30 o 
   0   6   9      192.24      173.33     20.92 o 
   1   6   9     1125.97     1140.26     60.18 o 
   2   6   9      253.26      241.61     13.04 o 
   3   6   9      182.04      194.71      9.93 o 
   4   6   9       64.67       71.19     15.05 o 
   5   6   9      241.75      263.37     12.61 o 
   6   6   9      353.20      311.58     13.77 o 
   7   6   9      188.54      187.81     11.44 o 
   8   6   9      136.06      132.46     10.69 o 
  -5   7   9       29.83       23.49     11.74 o 
  -4   7   9      176.37      143.85     16.15 o 
  -3   7   9       56.00       44.63      6.80 o 
  -2   7   9       65.94       61.00      7.13 o 
  -1   7   9       42.21       48.36      6.61 o 
   0   7   9       10.57       -0.12      6.47 o 
   1   7   9      255.56      255.13     13.90 o 
   2   7   9        7.46        1.47      5.97 o 
   3   7   9      117.76       93.08      9.17 o 
   4   7   9      116.76      126.43      8.64 o 
   5   7   9      138.12      121.11      8.75 o 
   6   7   9       12.38       -2.25      5.87 o 
   7   7   9      220.14      192.72     14.77 o 
  -4   8   9       28.73       57.25     13.94 o 
  -3   8   9      481.48      440.51     21.16 o 
  -2   8   9       22.74       27.62      6.88 o 
  -1   8   9      558.84      609.87     30.09 o 
   0   8   9       57.85       74.63      9.34 o 
   1   8   9      408.17      420.03     19.33 o 
   2   8   9      101.48      135.41     10.55 o 
   3   8   9      211.50      191.68     12.85 o 
   4   8   9        1.15        1.79      6.88 o 
   5   8   9      121.60      107.06      8.75 o 
   6   8   9        1.89       -3.16      6.46 o 
  -3   9   9      112.02      123.98     12.70 o 
  -2   9   9      376.64      371.84     19.39 o 
  -1   9   9      202.20      201.56     17.25 o 
   0   9   9      410.67      404.50     20.06 o 
   1   9   9      369.95      400.60     19.85 o 
   2   9   9      270.60      278.60     15.99 o 
   3   9   9      317.10      319.41     32.29 o 
   4   9   9      154.40      159.77     12.64 o 
   5   9   9      245.67      251.46     17.38 o 
   1  10   9       66.88       38.42     17.98 o 
  -2  -8  10       74.87       47.39     11.74 o 
  -1  -8  10       43.76       34.14      9.59 o 
   0  -8  10      130.90      114.89     12.64 o 
   1  -8  10        1.21      -11.70     14.68 o 
   2  -8  10       95.24       93.79     20.55 o 
  -4  -7  10       42.65       37.35      9.17 o 
  -3  -7  10       63.94       57.25      9.59 o 
  -2  -7  10       52.98       35.54     13.94 o 
  -1  -7  10      154.53      140.46     12.33 o 
   0  -7  10       11.60       -6.78      8.81 o 
   1  -7  10       12.24        6.42      6.14 o 
   2  -7  10       32.76       16.45      8.58 o 
   3  -7  10       84.10       99.81     16.88 o 
   4  -7  10        8.75       10.27     11.01 o 
  -5  -6  10      137.97      116.75      9.01 o 
  -4  -6  10       15.91       11.43      6.24 o 
  -3  -6  10      127.18      104.87     10.86 o 
  -2  -6  10       11.02        9.38      5.53 o 
  -1  -6  10      291.07      248.97     11.61 o 
   0  -6  10        9.08       -4.55      5.24 o 
   1  -6  10       51.00       50.88      6.44 o 
   2  -6  10       20.37       19.72      6.18 o 
   3  -6  10      153.08      143.11     16.88 o 
   4  -6  10        6.75        9.54     11.01 o 
   5  -6  10      156.81      214.30     22.02 o 
  -6  -5  10       72.48       63.69      9.70 o 
  -5  -5  10      129.28      132.07      9.33 o 
  -4  -5  10      191.60      189.23      7.84 o 
  -3  -5  10      275.48      314.55     12.52 o 
  -2  -5  10      613.58      569.98     16.15 o 
  -1  -5  10      611.40      617.92     24.04 o 
   0  -5  10      421.64      408.15     15.02 o 
   1  -5  10      276.00      293.94     12.62 o 
   2  -5  10      125.86      142.05     10.86 o 
   3  -5  10      312.18      292.10     23.49 o 
   4  -5  10      174.18      204.76     20.55 o 
   5  -5  10      162.40      201.83     20.55 o 
   6  -5  10       47.94       51.37     14.68 o 
  -7  -4  10       10.33       11.01     11.74 o 
  -6  -4  10      147.05      138.81     11.60 o 
  -5  -4  10       19.12       26.76      6.14 o 
  -4  -4  10      220.42      232.46     12.66 o 
  -3  -4  10       20.18       24.93      4.48 o 
  -2  -4  10     1114.41     1135.26     27.36 o 
  -1  -4  10       11.46        7.18      5.19 o 
   0  -4  10      609.01      599.87     19.27 o 
   1  -4  10       15.35       14.42      5.99 o 
   2  -4  10      693.15      691.35     39.63 o 
   3  -4  10        0.15       19.08     10.27 o 
   4  -4  10      538.27      587.13     35.96 o 
   5  -4  10        1.29        1.47      9.54 o 
   6  -4  10      277.64      347.88     27.89 o 
   7  -4  10        2.01       -0.73     12.48 o 
  -7  -3  10       18.64        8.91      8.07 o 
  -6  -3  10      120.14       91.00     16.88 o 
  -5  -3  10       10.34        3.24      9.17 o 
  -4  -3  10       81.43       77.37      8.79 o 
  -3  -3  10      163.81      159.66      7.46 o 
  -2  -3  10      105.79       98.08      5.94 o 
  -1  -3  10       49.95       58.72      5.12 o 
   0  -3  10       15.51       11.42      3.72 o 
   1  -3  10      547.37      577.92     18.18 o 
   2  -3  10      155.18      140.66     10.11 o 
   3  -3  10      350.44      384.57     26.42 o 
   4  -3  10      136.10      144.58     15.41 o 
   5  -3  10      319.98      360.35     27.15 o 
   6  -3  10       88.81       99.81     16.15 o 
   7  -3  10       87.53       95.41     16.88 o 
  -7  -2  10       82.69       71.92      9.17 o 
  -6  -2  10       28.56       25.91      7.58 o 
  -5  -2  10      106.71       78.18      9.17 o 
  -4  -2  10      102.06      103.38      9.36 o 
  -3  -2  10      351.72      340.39     11.23 o 
  -2  -2  10        4.34        2.30      3.72 o 
  -1  -2  10      134.30      129.57      6.29 o 
   0  -2  10       65.76       79.10      8.47 o 
   1  -2  10      314.15      296.84     11.51 o 
   2  -2  10      205.36      227.07     13.23 o 
   3  -2  10      129.31      135.04     14.68 o 
   4  -2  10       53.50       58.71     11.01 o 
   5  -2  10      135.97      126.97     16.15 o 
   6  -2  10        0.52       -4.04      7.21 o 
   7  -2  10       79.78       69.56     11.15 o 
   8  -2  10        0.15       -6.86      6.86 o 
  -7  -1  10      244.84      257.31     14.73 o 
  -6  -1  10       38.90       37.54      7.58 o 
  -5  -1  10      629.97      648.59     24.37 o 
  -4  -1  10       24.47       29.75      5.96 o 
  -3  -1  10      551.97      577.31     15.58 o 
  -2  -1  10      270.26      266.17      9.13 o 
  -1  -1  10     1070.17     1121.97     26.34 o 
   0  -1  10      156.96      151.60      6.72 o 
   1  -1  10      809.24      846.71     31.12 o 
   2  -1  10        4.58       11.38      5.71 o 
   3  -1  10      632.38      686.21     38.90 o 
   4  -1  10        8.05        5.87      5.95 o 
   5  -1  10      265.98      253.45     28.99 o 
   6  -1  10        3.01       -3.67      7.27 o 
   7  -1  10      140.95      144.05     12.23 o 
   8  -1  10        4.96       -7.05      7.05 o 
  -7   0  10       11.99        8.97      7.73 o 
  -6   0  10      442.58      446.34     19.64 o 
  -5   0  10       85.54       76.92      9.54 o 
  -4   0  10     1100.19     1024.84     24.53 o 
  -3   0  10        7.64        8.49      3.74 o 
  -2   0  10     1528.64     1596.25     36.09 o 
  -1   0  10      203.91      214.98      7.98 o 
   0   0  10     2527.57     2735.29     59.40 o 
   1   0  10      144.02      150.35     17.25 o 
   2   0  10     1046.80     1115.45     32.19 o 
   3   0  10      165.13      150.66     10.34 o 
   4   0  10     1101.19     1128.09     41.51 o 
   5   0  10      102.18       90.71      9.86 o 
   6   0  10      383.72      397.85     26.83 o 
   7   0  10       51.44       54.72      8.18 o 
   8   0  10      233.31      236.55     21.33 o 
  -7   1  10        5.34        2.50      7.58 o 
  -6   1  10      105.37       89.84      9.51 o 
  -5   1  10       31.25       41.33     12.48 o 
  -4   1  10      306.18      265.88     10.65 o 
  -3   1  10      387.95      403.05     17.48 o 
  -2   1  10       67.66       71.50      5.40 o 
  -1   1  10      522.90      521.20     12.56 o 
   0   1  10      856.53      945.42     20.39 o 
   1   1  10      345.63      381.82     14.40 o 
   2   1  10      431.88      401.11     14.37 o 
   3   1  10      552.06      570.83     23.34 o 
   4   1  10      692.41      668.00     30.46 o 
   5   1  10      106.34      101.37     10.11 o 
   6   1  10      413.68      414.04     15.78 o 
   7   1  10      131.04      126.86      8.21 o 
   8   1  10      351.12      321.98     13.30 o 
  -7   2  10       25.95       26.42     13.94 o 
  -6   2  10      128.15      110.82     16.15 o 
  -5   2  10       72.10       52.11     12.48 o 
  -4   2  10      171.08      163.90     10.40 o 
  -3   2  10       60.26       71.76      8.47 o 
  -2   2  10       30.70       21.14      4.55 o 
  -1   2  10      498.63      501.50     12.47 o 
   0   2  10      191.47      195.53      9.30 o 
   1   2  10      345.52      366.41     13.55 o 
   2   2  10        6.60        4.32      4.69 o 
   3   2  10      613.87      585.25     29.72 o 
   4   2  10        6.01        1.47      6.23 o 
   5   2  10       76.15       73.02      5.67 o 
   6   2  10       21.61       11.44      4.89 o 
   7   2  10      156.47      154.82      8.79 o 
   8   2  10       33.50       24.26      6.34 o 
  -7   3  10      264.32      253.20     24.22 o 
  -6   3  10        7.23        5.87     12.48 o 
  -5   3  10      561.94      531.36     31.56 o 
  -4   3  10       55.48       56.96      7.20 o 
  -3   3  10      413.23      457.42     16.22 o 
  -2   3  10        5.63        6.32      5.05 o 
  -1   3  10      655.65      656.59     20.44 o 
   0   3  10      984.03      964.51     35.03 o 
   1   3  10      675.54      690.95     27.60 o 
   2   3  10      255.08      231.38     12.94 o 
   3   3  10      373.49      369.77     17.33 o 
   4   3  10       28.86       25.22      7.21 o 
   5   3  10      206.91      190.46     10.04 o 
   6   3  10        7.46        2.36      5.42 o 
   7   3  10      138.62      110.12      8.05 o 
   8   3  10        1.10       -5.29      5.29 o 
  -6   4  10      247.47      275.95     24.22 o 
  -5   4  10      347.35      383.10     27.15 o 
  -4   4  10      565.91      556.36     22.01 o 
  -3   4  10      377.35      408.58     15.28 o 
  -2   4  10     1285.74     1230.56     34.76 o 
  -1   4  10      341.00      341.65     21.54 o 
   0   4  10      261.51      284.39     22.75 o 
   1   4  10      778.12      787.47     29.84 o 
   2   4  10      470.47      502.24     21.53 o 
   3   4  10      378.80      404.51     19.18 o 
   4   4  10      306.06      329.72     17.77 o 
   5   4  10      697.86      726.36     23.39 o 
   6   4  10       57.01       65.74      7.65 o 
   7   4  10      233.63      229.85     12.52 o 
   8   4  10       77.27       63.20      8.72 o 
  -6   5  10       95.22       49.91     13.94 o 
  -5   5  10       35.38       29.36     11.74 o 
  -4   5  10      229.80      213.75     12.42 o 
  -3   5  10       86.17      110.65      8.17 o 
  -2   5  10      664.81      646.26     21.08 o 
  -1   5  10      165.68      188.47     10.69 o 
   0   5  10      772.73      784.31     30.61 o 
   1   5  10      206.59      200.01     12.97 o 
   2   5  10     1204.93     1296.83     65.32 o 
   3   5  10      119.63      120.17     15.41 o 
   4   5  10     1074.17     1049.67     31.07 o 
   5   5  10        8.60       17.30      5.69 o 
   6   5  10      333.24      314.27     18.72 o 
   7   5  10       10.25        6.07      6.22 o 
  -5   6  10       91.36       74.86     15.41 o 
  -4   6  10       34.64       25.69     11.01 o 
  -3   6  10       85.95       73.14      7.53 o 
  -2   6  10       33.46       34.45      6.61 o 
  -1   6  10       21.12       16.22     10.64 o 
   0   6  10       33.76       10.82      6.99 o 
   1   6  10      373.02      369.89     25.69 o 
   2   6  10       23.78       17.61     10.27 o 
   3   6  10      249.11      265.71     11.96 o 
   4   6  10       26.04       21.83      5.93 o 
   5   6  10      243.19      269.88     12.82 o 
   6   6  10        0.91       -1.68      5.77 o 
   7   6  10       97.10      109.25      9.83 o 
  -4   7  10       81.88       59.85     10.86 o 
  -3   7  10      115.17       96.14     11.46 o 
  -2   7  10       87.52      101.98      8.77 o 
  -1   7  10       20.81       13.30      8.11 o 
   0   7  10       61.54       64.54      9.59 o 
   1   7  10      171.18      160.73     17.61 o 
   2   7  10       66.44       70.46     13.94 o 
   3   7  10       57.96       47.12     11.38 o 
   4   7  10       17.22       18.15      6.22 o 
   5   7  10       96.39       73.50     11.27 o 
   6   7  10        7.89        1.81      6.57 o 
  -3   8  10      452.49      449.17     22.15 o 
  -2   8  10        0.35       -5.46     12.84 o 
  -1   8  10      535.36      565.61     26.11 o 
   0   8  10        0.94        1.47     12.48 o 
   1   8  10      564.74      642.91     39.63 o 
   2   8  10        5.40        8.07     11.74 o 
   3   8  10      350.04      366.86     18.29 o 
   4   8  10       20.40       20.08      7.21 o 
   5   8  10      206.20      219.19     12.36 o 
  -1   9  10        2.27       -5.14     13.94 o 
   0   9  10      276.35      316.32     27.89 o 
   1   9  10       22.50       18.35     13.21 o 
   2   9  10      417.71      437.85     21.11 o 
   3   9  10       62.30       65.32     15.41 o 
  -2  -7  11       16.90        4.49      9.17 o 
  -1  -7  11       60.31       46.42     10.22 o 
   0  -7  11       29.02       22.61      9.30 o 
   1  -7  11       16.95       -5.46      8.25 o 
   2  -7  11        8.44        3.67     12.48 o 
  -4  -6  11        0.26       -5.56      6.76 o 
  -3  -6  11      187.51      196.13     14.10 o 
  -2  -6  11       15.95       11.35      7.87 o 
  -1  -6  11      261.93      267.36     30.09 o 
   0  -6  11       98.18       78.08     11.38 o 
   1  -6  11       72.06       71.12     23.49 o 
   2  -6  11        8.09        9.90      7.51 o 
   3  -6  11      111.07      107.89     16.88 o 
   4  -6  11        1.09       19.82     13.21 o 
  -5  -5  11        8.63        3.31      7.87 o 
  -4  -5  11      163.49      167.03     11.00 o 
  -3  -5  11       60.49       54.41      7.72 o 
  -2  -5  11      272.85      277.42     12.56 o 
  -1  -5  11      309.46      301.87     12.78 o 
   0  -5  11      571.26      580.87     19.54 o 
   1  -5  11      131.75      166.21     15.78 o 
   2  -5  11      240.68      239.77     14.73 o 
   3  -5  11       87.32      103.48     15.41 o 
   4  -5  11      247.27      290.63     24.22 o 
   5  -5  11       74.47       90.27     16.15 o 
  -5  -4  11       67.30       73.42      9.34 o 
  -4  -4  11      165.79      151.86      7.66 o 
  -3  -4  11       60.82       61.07      5.91 o 
  -2  -4  11      272.68      280.16     14.30 o 
  -1  -4  11        1.31       -2.54      4.28 o 
   0  -4  11      140.82      154.30      8.99 o 
   1  -4  11       19.39       18.14      7.21 o 
   2  -4  11      166.06      165.26     11.67 o 
   3  -4  11       67.58      100.55     14.68 o 
   4  -4  11      344.02      388.98     28.62 o 
   5  -4  11       50.78       77.80     15.41 o 
   6  -4  11      125.39      184.21     21.28 o 
  -6  -3  11       99.60       92.23     10.22 o 
  -5  -3  11       30.89       30.32      8.11 o 
  -4  -3  11       60.16       44.34      5.21 o 
  -3  -3  11       94.68       95.89      6.46 o 
  -2  -3  11      171.95      154.90      7.49 o 
  -1  -3  11        4.97        0.00      4.45 o 
   0  -3  11        0.14       -3.61      3.61 o 
   1  -3  11      114.91      103.67     16.88 o 
   2  -3  11       15.42       17.61      6.75 o 
   3  -3  11      147.41      141.65     16.15 o 
   4  -3  11      143.93      167.33     17.61 o 
   5  -3  11      166.25      192.29     19.82 o 
   6  -3  11       26.23       25.69     12.48 o 
  -6  -2  11        5.29       13.41      7.58 o 
  -5  -2  11      200.99      195.84     12.42 o 
  -4  -2  11       38.68       47.08      5.21 o 
  -3  -2  11      540.73      575.91     16.00 o 
  -2  -2  11      138.20      155.40      7.50 o 
  -1  -2  11       71.66       73.95      5.37 o 
   0  -2  11       73.60       77.98      5.47 o 
   1  -2  11      352.62      376.18     17.62 o 
   2  -2  11        4.77       14.21      6.61 o 
   3  -2  11      115.09      121.83     14.68 o 
   4  -2  11       69.40       77.06     13.94 o 
   5  -2  11      107.14      134.31     16.88 o 
   6  -2  11        0.11        8.07     11.01 o 
   7  -2  11       72.97       96.88     16.88 o 
  -6  -1  11      246.30      278.75     15.15 o 
  -5  -1  11      179.75      195.87     12.12 o 
  -4  -1  11      276.89      258.66     10.67 o 
  -3  -1  11      504.54      528.47     16.94 o 
  -2  -1  11      436.40      452.62     13.15 o 
  -1  -1  11      281.73      313.25     10.32 o 
   0  -1  11       67.92       64.18      5.90 o 
   1  -1  11      715.02      748.01     30.82 o 
   2  -1  11      247.86      237.93     14.01 o 
   3  -1  11      479.39      496.86     30.82 o 
   4  -1  11       49.46       55.78     11.74 o 
   5  -1  11      173.97      231.18     22.02 o 
   6  -1  11       96.91      104.36     11.94 o 
   7  -1  11      102.84       91.73     12.19 o 
  -6   0  11      214.59      229.69     15.41 o 
  -5   0  11        9.82        5.02      6.51 o 
  -4   0  11      385.39      355.66     15.98 o 
  -3   0  11        0.87        0.81      3.86 o 
  -2   0  11     1176.66     1323.20     34.98 o 
  -1   0  11        2.12       -0.65      3.50 o 
   0   0  11      653.42      766.09     28.80 o 
   1   0  11       53.45       59.63      7.78 o 
   2   0  11     1007.08     1053.49     38.12 o 
   3   0  11        0.14       11.01      8.81 o 
   4   0  11      622.69      663.27     27.49 o 
   5   0  11       20.08       17.09      8.03 o 
   6   0  11      424.01      407.36     21.28 o 
   7   0  11        2.49       -8.25      8.25 o 
  -6   1  11       57.48       63.27      8.81 o 
  -5   1  11       24.15       18.03      7.05 o 
  -4   1  11       18.85        0.88      4.64 o 
  -3   1  11       50.31       54.08      6.01 o 
  -2   1  11      106.91      103.90      7.00 o 
  -1   1  11        0.51       -1.74      3.73 o 
   0   1  11       46.76       53.72      8.44 o 
   1   1  11      274.82      291.02     11.99 o 
   2   1  11      123.45      113.24      7.74 o 
   3   1  11      330.05      319.21     16.06 o 
   4   1  11       62.06       48.81      8.30 o 
   5   1  11      321.27      336.21     18.42 o 
   6   1  11       63.20       28.27      9.07 o 
   7   1  11      109.24      100.22     12.42 o 
  -6   2  11      155.13      202.46     13.90 o 
  -5   2  11      107.36       99.20      9.70 o 
  -4   2  11       91.51       97.95      7.20 o 
  -3   2  11      193.11      195.48     12.22 o 
  -2   2  11       63.74       60.65      6.14 o 
  -1   2  11       91.30       90.46      5.67 o 
   0   2  11      171.57      209.87     20.55 o 
   1   2  11      176.40      169.76      9.13 o 
   2   2  11      268.00      288.70     24.59 o 
   3   2  11      323.01      321.46     16.58 o 
   4   2  11       13.59        9.17      6.75 o 
   5   2  11       78.92       45.84     10.64 o 
   6   2  11        1.41       -7.34     15.41 o 
   7   2  11       87.21       57.93     12.11 o 
  -6   3  11       10.81       10.27     13.94 o 
  -5   3  11      347.31      373.56     27.15 o 
  -4   3  11        6.13       -2.11      6.97 o 
  -3   3  11      711.79      765.08     29.66 o 
  -2   3  11       38.10       27.87      6.20 o 
  -1   3  11      712.43      710.60     27.50 o 
   0   3  11       44.73       48.33     10.64 o 
   1   3  11      453.83      453.62     19.70 o 
   2   3  11       94.66       94.13      8.78 o 
   3   3  11      410.62      416.74     26.79 o 
   4   3  11        0.58        1.88      6.47 o 
   5   3  11      176.31      176.23     19.82 o 
   6   3  11       12.86        2.79      8.03 o 
   7   3  11      184.55      164.53     21.65 o 
  -5   4  11        6.17       19.82     12.48 o 
  -4   4  11      301.42      286.52     17.76 o 
  -3   4  11       79.80       80.59     11.45 o 
  -2   4  11     1014.83     1011.74     35.89 o 
  -1   4  11      104.67      105.93     10.38 o 
   0   4  11      724.47      742.55     28.80 o 
   1   4  11      176.04      162.93     11.94 o 
   2   4  11      844.65      861.50     32.95 o 
   3   4  11       10.87        6.85      6.16 o 
   4   4  11      630.52      634.27     33.76 o 
   5   4  11      117.19      110.82     11.15 o 
   6   4  11      316.26      317.17     20.92 o 
   7   4  11       73.92       61.37      8.19 o 
  -5   5  11      111.49      109.35     16.88 o 
  -4   5  11       35.14       24.08      9.70 o 
  -3   5  11      161.79      180.91     17.25 o 
  -2   5  11      176.74      157.93     15.78 o 
  -1   5  11      303.96      286.24     16.61 o 
   0   5  11      152.55      148.21     11.67 o 
   1   5  11      101.05      113.02     13.94 o 
   2   5  11      391.25      350.81     24.22 o 
   3   5  11      490.26      484.68     22.53 o 
   4   5  11      351.68      325.79     18.14 o 
   5   5  11       32.76       31.39      9.07 o 
   6   5  11      125.22       95.45      8.86 o 
  -4   6  11       73.49       58.19     10.55 o 
  -3   6  11       29.43       17.79      9.70 o 
  -2   6  11       99.97       88.07     16.88 o 
  -1   6  11       70.19       56.47     16.51 o 
   0   6  11       13.31       -2.68     13.94 o 
   1   6  11       48.50       55.78     11.74 o 
   2   6  11        1.90       -1.47      9.54 o 
   3   6  11      281.51      268.61     22.02 o 
   4   6  11        7.40        1.86      7.73 o 
   5   6  11      100.36       89.94     10.86 o 
   6   6  11       18.60       14.76      7.07 o 
  -3   7  11      211.05      196.41     21.65 o 
  -2   7  11       88.35      101.28     19.08 o 
  -1   7  11      322.25      285.03     17.62 o 
   0   7  11       58.11       92.47     16.15 o 
   1   7  11      282.21      304.58     24.95 o 
   2   7  11       44.61       56.51     13.21 o 
   3   7  11      199.64      187.15     19.08 o 
   4   7  11       42.69       51.37     13.21 o 
   5   7  11       89.17       74.90     11.08 o 
  -1   8  11      233.59      240.72     24.22 o 
   0   8  11      202.33      202.56     22.02 o 
   1   8  11      295.24      344.21     27.15 o 
   2   8  11      155.63      180.54     19.82 o 
   3   8  11      322.20      339.80     27.15 o 
   0  -6  12      138.24      111.09     11.80 o 
   1  -6  12      207.85      213.57     22.02 o 
  -3  -5  12        0.25       -5.36      6.03 o 
  -2  -5  12      138.04      123.64     11.46 o 
  -1  -5  12        3.62       -7.21      7.21 o 
   0  -5  12      482.63      482.30     21.94 o 
   1  -5  12       41.17       33.76     12.48 o 
   2  -5  12      219.93      248.06     23.49 o 
   3  -5  12        4.02       -3.67     11.01 o 
  -4  -4  12       96.89      100.66     10.22 o 
  -3  -4  12       19.25       -0.09      5.93 o 
  -2  -4  12       62.00       56.38      7.12 o 
  -1  -4  12       68.08       64.15      6.88 o 
   0  -4  12      134.80      128.44     16.88 o 
   1  -4  12       16.53       24.22      7.78 o 
   2  -4  12       35.59       26.52      8.44 o 
   3  -4  12      126.34      138.71     16.88 o 
   4  -4  12      102.49       99.81     15.41 o 
  -4  -3  12       33.89       36.60      8.11 o 
  -3  -3  12       39.25       30.27      6.14 o 
  -2  -3  12       58.19       65.80      6.96 o 
  -1  -3  12      153.78      135.57      7.19 o 
   0  -3  12        7.21       -3.38      7.34 o 
   1  -3  12       47.15       47.93      8.03 o 
   2  -3  12       13.67       15.94      7.51 o 
   3  -3  12      159.61      166.60     18.35 o 
   4  -3  12       47.30       58.71     13.94 o 
   5  -3  12       70.32       79.26     15.41 o 
  -5  -2  12      202.62      217.42     13.69 o 
  -4  -2  12        6.61       19.08      7.05 o 
  -3  -2  12      349.36      340.31     15.99 o 
  -2  -2  12        0.29        0.02      4.36 o 
  -1  -2  12      301.56      312.17     10.80 o 
   0  -2  12       41.98       39.84      7.78 o 
   1  -2  12      310.58      311.92     16.34 o 
   2  -2  12       10.33       16.46      7.21 o 
   3  -2  12      248.31      276.69     23.49 o 
   4  -2  12        4.91       16.88     11.01 o 
   5  -2  12      131.94      162.20     19.08 o 
   6  -2  12        0.85       -0.73     11.74 o 
  -5  -1  12       44.86       54.92      8.46 o 
  -4  -1  12      307.13      322.95     16.29 o 
  -3  -1  12      168.61      186.86     12.48 o 
  -2  -1  12      544.65      560.77     17.63 o 
  -1  -1  12       27.46       35.22      4.85 o 
   0  -1  12      633.27      707.96     28.99 o 
   1  -1  12      208.89      206.56     12.71 o 
   2  -1  12      677.18      736.86     29.05 o 
   3  -1  12      115.69      137.24     16.15 o 
   4  -1  12      191.80      217.24     21.28 o 
   5  -1  12       83.15      107.15     16.15 o 
   6  -1  12      196.14      271.55     25.69 o 
  -5   0  12        7.08        2.05      9.17 o 
  -4   0  12      145.38      132.84     10.55 o 
  -3   0  12       13.60       27.05      5.46 o 
  -2   0  12      370.28      353.13     13.09 o 
  -1   0  12      164.99      217.97     18.35 o 
   0   0  12      212.83      245.24     14.01 o 
   1   0  12       89.94      102.24     17.25 o 
   2   0  12      625.46      676.45     26.97 o 
   3   0  12       59.87       80.00     13.21 o 
   4   0  12      257.87      284.76     24.22 o 
   5   0  12       76.05      100.55     16.15 o 
   6   0  12      263.79      261.93     20.55 o 
  -5   1  12       11.48        1.82      7.40 o 
  -4   1  12       99.82       91.87      9.34 o 
  -3   1  12       48.11       51.66     10.27 o 
  -2   1  12      100.59      108.23     14.27 o 
  -1   1  12       70.19       78.53     13.21 o 
   0   1  12       11.38       16.15      9.54 o 
   1   1  12      295.51      308.91     16.34 o 
   2   1  12       96.59      103.48     13.94 o 
   3   1  12      192.98      204.03     19.82 o 
   4   1  12       19.83       23.12      7.78 o 
   5   1  12      285.93      261.95     16.86 o 
   6   1  12       20.21        9.54     11.74 o 
  -5   2  12      194.71      167.95     12.52 o 
  -4   2  12       41.41       47.62      8.64 o 
  -3   2  12      356.19      349.12     16.51 o 
  -2   2  12       99.51      106.84      9.59 o 
  -1   2  12      194.41      217.97     19.82 o 
   0   2  12        8.81        2.20     10.27 o 
   1   2  12      335.28      316.80     13.12 o 
   2   2  12      378.11      382.75     18.07 o 
   3   2  12      227.58      210.50     13.75 o 
   4   2  12       61.98       74.28      9.34 o 
   5   2  12      150.68      143.80     12.71 o 
   6   2  12        1.04       -8.81      8.81 o 
  -5   3  12      318.18      297.97     25.69 o 
  -4   3  12      168.28      198.16     20.55 o 
  -3   3  12      456.71      466.21     24.95 o 
  -2   3  12      254.85      256.74     15.05 o 
  -1   3  12      363.71      434.98     19.70 o 
   0   3  12      474.06      455.54     20.22 o 
   1   3  12      310.73      323.01     20.55 o 
   2   3  12        9.12       12.15      8.07 o 
   3   3  12      380.34      408.80     19.70 o 
   4   3  12       64.86       74.48     10.27 o 
   5   3  12      130.17      133.20     12.19 o 
   6   3  12       51.70       51.53     10.11 o 
  -4   4  12      168.12      150.45     19.08 o 
  -3   4  12        1.24        5.43      8.55 o 
  -2   4  12      338.27      367.69     27.15 o 
  -1   4  12        7.77       17.61     11.38 o 
   0   4  12      690.16      670.89     27.24 o 
   1   4  12       17.47       24.95      7.73 o 
   2   4  12      456.85      493.93     30.09 o 
   3   4  12        5.20       13.16      6.99 o 
   4   4  12      562.43      563.27     51.74 o 
   5   4  12        6.36       -0.19      8.03 o 
   6   4  12      350.01      365.31     21.01 o 
  -3   5  12      106.55       98.71     11.80 o 
  -2   5  12       42.14       44.04     13.94 o 
  -1   5  12      123.35      101.81     24.22 o 
   0   5  12       66.94       66.63     20.92 o 
   1   5  12       63.68       74.13     11.74 o 
   2   5  12       66.11       52.11     11.74 o 
   3   5  12      226.88      230.45     19.82 o 
   4   5  12       65.26       67.11     10.11 o 
   5   5  12      123.42      119.50     12.42 o 
  -2   6  12       64.41       74.86     16.15 o 
  -1   6  12       58.25       40.37     13.94 o 
   0   6  12       47.31       53.86      9.86 o 
   1   6  12        9.30       15.41     11.01 o 
   2   6  12       24.38        2.20     10.27 o 
   3   6  12      124.71      118.89     15.41 o 
   4   6  12       16.25        4.40     11.74 o 
   0   7  12        9.33        8.07     12.48 o 
   1   7  12      295.09      311.91     25.69 o 
   2   7  12        3.40        1.47     10.27 o 
  -1  -4  13       50.66       41.83     13.94 o 
   0  -4  13       82.03       62.38     14.68 o 
   1  -4  13       12.43       18.35     12.48 o 
  -2  -3  13       20.78       21.35      6.26 o 
  -1  -3  13      193.29      190.08     19.82 o 
   0  -3  13       54.73       60.92     13.94 o 
   1  -3  13       27.73       29.36     12.48 o 
   2  -3  13        7.81       16.88     11.74 o 
   3  -3  13       99.62      121.83     16.88 o 
  -3  -2  13      142.15      175.00     11.80 o 
  -2  -2  13       71.73       67.78      8.11 o 
  -1  -2  13      299.74      336.87     25.69 o 
   0  -2  13       92.26       78.53     13.94 o 
   1  -2  13      107.47      108.41     10.11 o 
   2  -2  13       14.70       11.38      7.78 o 
   3  -2  13      223.02      278.15     24.22 o 
   4  -2  13       50.32       47.70     13.21 o 
  -3  -1  13       19.31        9.12      7.05 o 
  -2  -1  13      291.09      301.02     28.99 o 
   0  -1  13      565.79      664.20     38.16 o 
   1  -1  13        4.84       20.55      7.27 o 
   2  -1  13      239.35      311.91     24.22 o 
   3  -1  13        2.54        5.14     10.27 o 
   4  -1  13      294.93      369.16     28.62 o 
  -4   0  13       53.03       49.80      8.64 o 
  -3   0  13       12.66       10.38      7.05 o 
  -2   0  13       42.09       33.03     11.74 o 
   0   0  13      138.79      124.03     14.68 o 
   1   0  13        8.50       27.23      7.51 o 
   2   0  13       67.65       59.45     12.48 o 
   3   0  13      128.88      119.63     16.15 o 
   4   0  13      111.52      115.96     16.15 o 
   5   0  13       77.32      120.36     17.61 o 
  -4   1  13      106.86      128.44     16.88 o 
  -3   1  13       53.96       52.13      8.46 o 
   0   1  13       20.45       13.21     11.01 o 
   1   1  13       32.53       43.31      9.91 o 
   2   1  13       36.11       54.31     11.74 o 
   3   1  13      122.79      131.37     16.15 o 
   4   1  13       76.06       77.06     14.68 o 
   5   1  13      151.31      175.41     20.55 o 
  -3   2  13      254.08      271.64     23.49 o 
   0   2  13        2.09       -5.14     10.27 o 
   1   2  13      251.20      286.23     22.75 o 
   2   2  13       28.72       52.11     11.74 o 
   3   2  13      154.19      150.45     17.61 o 
   4   2  13       55.30       69.19     11.38 o 
   5   2  13      151.31      155.06     13.16 o 
  -3   3  13       45.45       53.58     14.68 o 
   0   3  13      470.30      520.35     33.03 o 
   1   3  13      129.52      157.06     17.61 o 
   2   3  13      211.95      226.78     19.08 o 
   3   3  13      109.63      120.87     11.38 o 
   4   3  13      156.74      169.47     13.23 o 
   0   4  13      224.84      234.12     19.82 o 
   1   4  13      105.32      124.03     14.68 o 
   2   4  13      185.42      179.08     17.61 o 
   3   4  13       18.54       11.01     10.27 o 
   4   4  13      277.69      281.25     17.55 o 
  -1   5  13       42.15       44.77     12.48 o 
   0   5  13       45.32       24.95     11.01 o 
   1   5  13       73.69       55.04     12.48 o 
   2   5  13        7.40       15.41     10.27 o 
   0  -1  14      249.72      269.35     23.49 o 
   1  -1  14       25.15       46.24     12.48 o 
   1   0  14       44.44       59.45     12.48 o 
   2   0  14        1.27       -5.14     10.27 o 
   2   1  14        1.58        8.07     10.27 o 
                                                 
